# Supplementary material for: High Resolution Genomic Scans Reveal Genetic Architecture Controlling Alcohol Preference in Bidirectionally Selected Rat Model
Source: PLoS Genet. 2016 Aug 4;12(8):e1006178. doi: 10.1371/journal.pgen.1006178 (PMC4973992; doi:10.1371/journal.pgen.1006178)
Supplement: S1 Table — (XLS) [file pgen.1006178.s003.xls]

## Sheet: FINAL
S1 Table. Significant genes and regions containing SS with θ values where GWp < .00001
Ensembl Gene name	Region	Chrm	Average Position Across all SS	Average θ	Number of SS in Gene Region	Symbol	Description
ENSRNOG00000000054	PROMTER	16	1.97377e+07	0.687776	9	Abhd8	abhydrolase domain containing 8 (Abhd8); mRNA [Source:RefSeq mRNA;Acc:NM_001107301]
ENSRNOG00000000095	INTRON	2	2.18514e+08	0.631717	2	Gpr89b	G protein-coupled receptor 89B (Gpr89b); mRNA [Source:RefSeq mRNA;Acc:NM_001139486]
ENSRNOG00000000199	PROMTER	8	8.52694e+07	0.651115	14	Dppa5	Protein Dppa5; Protein RGD1559995; Protein RGD1564306 [Source:UniProtKB/TrEMBL;Acc:F1LVJ7]
ENSRNOG00000000217	PROMTER	8	8.50741e+07	0.715138	49	LOC100909835	Glutathione S-transferase Like
ENSRNOG00000000219	EXON	8	130030387	0.673886	1	Ano10	Anoctamin [Source:UniProtKB/TrEMBL;Acc:D3ZF54]
ENSRNOG00000000219	INTRON	8	1.30037e+08	0.689891	31	Ano10	Anoctamin [Source:UniProtKB/TrEMBL;Acc:D3ZF54]
ENSRNOG00000000219	JUNCT	8	1.30056e+08	0.735085	5	Ano10	Anoctamin [Source:UniProtKB/TrEMBL;Acc:D3ZF54]
ENSRNOG00000000219	PROMTER	8	1.30084e+08	0.64965	5	Ano10	Anoctamin [Source:UniProtKB/TrEMBL;Acc:D3ZF54]
ENSRNOG00000000221	INTRON	8	1.30149e+08	0.692668	24	Abhd5	abhydrolase domain containing 5 (Abhd5); mRNA [Source:RefSeq mRNA;Acc:NM_212524]
ENSRNOG00000000221	JUNCT	8	1.30152e+08	0.67267	4	Abhd5	abhydrolase domain containing 5 (Abhd5); mRNA [Source:RefSeq mRNA;Acc:NM_212524]
ENSRNOG00000000221	PROMTER	8	1.3013e+08	0.729922	14	Abhd5	abhydrolase domain containing 5 (Abhd5); mRNA [Source:RefSeq mRNA;Acc:NM_212524]
ENSRNOG00000000237	EXON	10	67394565	0.661125	2	RGD1310429	similar to Protein Njmu-R1 (RGD1310429); mRNA [Source:RefSeq mRNA;Acc:NM_001139506]
ENSRNOG00000000237	INTRON	10	67396144	0.649085	1	RGD1310429	similar to Protein Njmu-R1 (RGD1310429); mRNA [Source:RefSeq mRNA;Acc:NM_001139506]
ENSRNOG00000000237	UTR	10	67394565	0.661125	2	RGD1310429	similar to Protein Njmu-R1 (RGD1310429); mRNA [Source:RefSeq mRNA;Acc:NM_001139506]
ENSRNOG00000000281	INTRON	11	9.01609e+07	0.687136	10	Prodh	proline dehydrogenase (oxidase) 1 (Prodh); nuclear gene encoding mitochondrial protein; mRNA [Source:RefSeq mRNA;Acc:NM_001135778]
ENSRNOG00000000282	INTRON	11	90313065	0.634304	1	Gsc2	goosecoid homeobox 2 (Gsc2); mRNA [Source:RefSeq mRNA;Acc:NM_001108846]
ENSRNOG00000000282	PROMTER	11	90309740	0.637233	2	Gsc2	goosecoid homeobox 2 (Gsc2); mRNA [Source:RefSeq mRNA;Acc:NM_001108846]
ENSRNOG00000000283	EXON	11	90324628	0.738375	1	Dgcr14	DiGeorge syndrome critical region gene 14 (Dgcr14); mRNA [Source:RefSeq mRNA;Acc:NM_001012472]
ENSRNOG00000000283	INTRON	11	9.03199e+07	0.650599	5	Dgcr14	DiGeorge syndrome critical region gene 14 (Dgcr14); mRNA [Source:RefSeq mRNA;Acc:NM_001012472]
ENSRNOG00000000283	PROMTER	11	90313065	0.634304	1	Dgcr14	DiGeorge syndrome critical region gene 14 (Dgcr14); mRNA [Source:RefSeq mRNA;Acc:NM_001012472]
ENSRNOG00000000283	UTR	11	90324628	0.738375	1	Dgcr14	DiGeorge syndrome critical region gene 14 (Dgcr14); mRNA [Source:RefSeq mRNA;Acc:NM_001012472]
ENSRNOG00000000288	EXON	11	90785823	0.725076	1	Scarf2	scavenger receptor class F; member 2 (Scarf2); mRNA [Source:RefSeq mRNA;Acc:NM_001105864]
ENSRNOG00000000288	INTRON	11	9.07819e+07	0.640344	4	Scarf2	scavenger receptor class F; member 2 (Scarf2); mRNA [Source:RefSeq mRNA;Acc:NM_001105864]
ENSRNOG00000000288	UTR	11	90785823	0.725076	1	Scarf2	scavenger receptor class F; member 2 (Scarf2); mRNA [Source:RefSeq mRNA;Acc:NM_001105864]
ENSRNOG00000000340	PROMTER	15	8970282	0.622006	1	RGD1304704	uncharacterized protein LOC302247 [Source:RefSeq peptide;Acc:NP_001041339]
ENSRNOG00000000421	PROMTER	20	6.61642e+06	0.687371	18	Skiv2l	superkiller viralicidic activity 2-like (S. cerevisiae ) (Skiv2l); mRNA [Source:RefSeq mRNA;Acc:NM_213559]
ENSRNOG00000000423	PROMTER	20	6.40761e+06	0.73436	14	Stk19	serine/threonine kinase 19 (Stk19); mRNA [Source:RefSeq mRNA;Acc:NM_001013197]
ENSRNOG00000000431	INTRON	20	6498559	0.622845	1	Atf6b	activating transcription factor 6 beta (Atf6b); mRNA [Source:RefSeq mRNA;Acc:NM_001002809]
ENSRNOG00000000441	PROMTER	20	6.43436e+06	0.659006	4	Gpsm3	G-protein signaling modulator 3 (Gpsm3); mRNA [Source:RefSeq mRNA;Acc:NM_001003974]
ENSRNOG00000000442	INTRON	20	6.41323e+06	0.65486	17	Notch4	notch 4 (Notch4); mRNA [Source:RefSeq mRNA;Acc:NM_001002827]
ENSRNOG00000000442	JUNCT	20	6410717	0.61847	1	Notch4	notch 4 (Notch4); mRNA [Source:RefSeq mRNA;Acc:NM_001002827]
ENSRNOG00000000451	EXON	20	6.14724e+06	0.657213	7	RT1-Ba	RT1 class II; locus Ba (RT1-Ba); mRNA [Source:RefSeq mRNA;Acc:NM_001008831]
ENSRNOG00000000451	INTRON	20	6.14831e+06	0.680991	7	RT1-Ba	RT1 class II; locus Ba (RT1-Ba); mRNA [Source:RefSeq mRNA;Acc:NM_001008831]
ENSRNOG00000000451	PROMTER	20	6158105	0.618267	1	RT1-Ba	RT1 class II; locus Ba (RT1-Ba); mRNA [Source:RefSeq mRNA;Acc:NM_001008831]
ENSRNOG00000000454	INTRON	20	6102888	0.704253	5	RT1-DOb	RT1 class II; locus DOb (RT1-DOb); mRNA [Source:RefSeq mRNA;Acc:NM_001008846]
ENSRNOG00000000455	PROMTER	20	6.07104e+06	0.636222	6	Tap2	transporter 2; ATP-binding cassette; sub-family B (MDR/TAP) (Tap2); mRNA [Source:RefSeq mRNA;Acc:NM_032056]
ENSRNOG00000000456	EXON	20	6.07097e+06	0.62303	2	Psmb8	proteasome (prosome; macropain) subunit; beta type; 8 (Psmb8); mRNA [Source:RefSeq mRNA;Acc:NM_080767]
ENSRNOG00000000456	INTRON	20	6070936	0.655143	2	Psmb8	proteasome (prosome; macropain) subunit; beta type; 8 (Psmb8); mRNA [Source:RefSeq mRNA;Acc:NM_080767]
ENSRNOG00000000456	JUNCT	20	6.07121e+06	0.630493	2	Psmb8	proteasome (prosome; macropain) subunit; beta type; 8 (Psmb8); mRNA [Source:RefSeq mRNA;Acc:NM_080767]
ENSRNOG00000000456	PROMTER	20	6.06965e+06	0.701156	24	Psmb8	proteasome (prosome; macropain) subunit; beta type; 8 (Psmb8); mRNA [Source:RefSeq mRNA;Acc:NM_080767]
ENSRNOG00000000456	UTR	20	6070374	0.622932	1	Psmb8	proteasome (prosome; macropain) subunit; beta type; 8 (Psmb8); mRNA [Source:RefSeq mRNA;Acc:NM_080767]
ENSRNOG00000000457	EXON	20	6.06909e+06	0.679354	6	Tap1	transporter 1; ATP-binding cassette; sub-family B (MDR/TAP) (Tap1); mRNA [Source:RefSeq mRNA;Acc:NM_032055]
ENSRNOG00000000457	PROMTER	20	6048620	0.646134	3	Tap1	transporter 1; ATP-binding cassette; sub-family B (MDR/TAP) (Tap1); mRNA [Source:RefSeq mRNA;Acc:NM_032055]
ENSRNOG00000000457	UTR	20	6.06909e+06	0.679354	6	Tap1	transporter 1; ATP-binding cassette; sub-family B (MDR/TAP) (Tap1); mRNA [Source:RefSeq mRNA;Acc:NM_032055]
ENSRNOG00000000459	PROMTER	20	6.06796e+06	0.7229	12	Psmb9	proteasome (prosome; macropain) subunit; beta type; 9 (Psmb9); mRNA [Source:RefSeq mRNA;Acc:NM_012708]
ENSRNOG00000000463	EXON	20	5.93821e+06	0.675938	5	Col11a2	collagen; type XI; alpha 2 (Col11a2); mRNA [Source:RefSeq mRNA;Acc:NM_212528]
ENSRNOG00000000463	INTRON	20	5.93636e+06	0.660905	4	Col11a2	collagen; type XI; alpha 2 (Col11a2); mRNA [Source:RefSeq mRNA;Acc:NM_212528]
ENSRNOG00000000463	JUNCT	20	5.93466e+06	0.640572	8	Col11a2	collagen; type XI; alpha 2 (Col11a2); mRNA [Source:RefSeq mRNA;Acc:NM_212528]
ENSRNOG00000000463	UTR	20	5.93821e+06	0.675938	5	Col11a2	collagen; type XI; alpha 2 (Col11a2); mRNA [Source:RefSeq mRNA;Acc:NM_212528]
ENSRNOG00000000465	PROMTER	20	5.91121e+06	0.627588	2	Slc39a7	solute carrier family 39 (zinc transporter); member 7 (Slc39a7); transcript variant 1; mRNA [Source:RefSeq mRNA;Acc:NM_001164744]
ENSRNOG00000000479	INTRON	20	7584685	0.619195	1	Kifc1	kinesin family member C1 (Kifc1); mRNA [Source:RefSeq mRNA;Acc:NM_001005878]
ENSRNOG00000000480	PROMTER	20	7584685	0.619195	1	Phf1	PHD finger protein 1 (Phf1); mRNA [Source:RefSeq mRNA;Acc:NM_212538]
ENSRNOG00000000483	INTRON	20	7.6093e+06	0.622816	2	Syngap1	synaptic Ras GTPase activating protein 1 (Syngap1); transcript variant 1; mRNA [Source:RefSeq mRNA;Acc:NM_181092]
ENSRNOG00000000485	PROMTER	20	7692922	0.631421	1	Bak1	BCL2-antagonist/killer 1 (Bak1); mRNA [Source:RefSeq mRNA;Acc:NM_053812]
ENSRNOG00000000844	PROMTER	20	7.14278e+06	0.663367	25	Ly6g6d	lymphocyte antigen 6 complex; locus G6D (Ly6g6d); mRNA [Source:RefSeq mRNA;Acc:NM_001001970]
ENSRNOG00000000845	PROMTER	20	7147489	0.620135	2	Abhd16a	abhydrolase domain containing 16A (Abhd16a); mRNA [Source:RefSeq mRNA;Acc:NM_212531]
ENSRNOG00000000848	PROMTER	20	7178562	0.644647	1	Gpank1	G patch domain and ankyrin repeats 1 (Gpank1); mRNA [Source:RefSeq mRNA;Acc:NM_001034157]
ENSRNOG00000000850	PROMTER	20	7.2e+06	0.62937	3	Apom	apolipoprotein M (Apom); mRNA [Source:RefSeq mRNA;Acc:NM_019373]
ENSRNOG00000000852	INTRON	20	7.21584e+06	0.630705	2	Prrc2a	proline-rich coiled-coil 2A (Prrc2a); mRNA [Source:RefSeq mRNA;Acc:NM_212462]
ENSRNOG00000000852	PROMTER	20	7229982	0.621721	1	Prrc2a	proline-rich coiled-coil 2A (Prrc2a); mRNA [Source:RefSeq mRNA;Acc:NM_212462]
ENSRNOG00000000853	PROMTER	20	7.24117e+06	0.624103	5	Aif1	allograft inflammatory factor 1 (Aif1); mRNA [Source:RefSeq mRNA;Acc:NM_017196]
ENSRNOG00000000857	PROMTER	20	7.11526e+06	0.632922	4	Msh5	mutS homolog 5 (E. coli) (Msh5); mRNA [Source:RefSeq mRNA;Acc:NM_212536]
ENSRNOG00000000867	PROMTER	20	7.05942e+06	0.639349	8	Vars	valyl-tRNA synthetase (Vars); mRNA [Source:RefSeq mRNA;Acc:NM_053292]
ENSRNOG00000000872	PROMTER	20	7.05304e+06	0.631567	5	N/A	N/A
ENSRNOG00000000878	INTRON	20	6.67878e+06	0.659718	5	Slc44a4	solute carrier family 44; member 4 (Slc44a4); mRNA [Source:RefSeq mRNA;Acc:NM_212541]
ENSRNOG00000000878	JUNCT	20	6673533	0.659621	1	Slc44a4	solute carrier family 44; member 4 (Slc44a4); mRNA [Source:RefSeq mRNA;Acc:NM_212541]
ENSRNOG00000000878	PROMTER	20	6.67123e+06	0.712515	6	Slc44a4	solute carrier family 44; member 4 (Slc44a4); mRNA [Source:RefSeq mRNA;Acc:NM_212541]
ENSRNOG00000000909	EXON	12	9049691	0.618466	2	Uspl1	ubiquitin specific peptidase like 1 (Uspl1); transcript variant 2; mRNA [Source:RefSeq mRNA;Acc:NM_001105906]
ENSRNOG00000000909	INTRON	12	9.03455e+06	0.646995	5	Uspl1	ubiquitin specific peptidase like 1 (Uspl1); transcript variant 2; mRNA [Source:RefSeq mRNA;Acc:NM_001105906]
ENSRNOG00000000909	JUNCT	12	9030543	0.633008	2	Uspl1	ubiquitin specific peptidase like 1 (Uspl1); transcript variant 2; mRNA [Source:RefSeq mRNA;Acc:NM_001105906]
ENSRNOG00000000909	PROMTER	12	9.05612e+06	0.686457	18	Uspl1	ubiquitin specific peptidase like 1 (Uspl1); transcript variant 2; mRNA [Source:RefSeq mRNA;Acc:NM_001105906]
ENSRNOG00000000909	UTR	12	9049691	0.618466	2	Uspl1	ubiquitin specific peptidase like 1 (Uspl1); transcript variant 2; mRNA [Source:RefSeq mRNA;Acc:NM_001105906]
ENSRNOG00000000991	PROMTER	12	13338242	0.622506	3	Arpc1b	actin related protein 2/3 complex; subunit 1B (Arpc1b); mRNA [Source:RefSeq mRNA;Acc:NM_019289]
ENSRNOG00000001227	EXON	20	14229449	0.616984	1	Adarb1	adenosine deaminase; RNA-specific; B1 (Adarb1); transcript variant 1; mRNA [Source:RefSeq mRNA;Acc:NM_012894]
ENSRNOG00000001227	INTRON	20	1.41796e+07	0.629134	9	Adarb1	adenosine deaminase; RNA-specific; B1 (Adarb1); transcript variant 1; mRNA [Source:RefSeq mRNA;Acc:NM_012894]
ENSRNOG00000001227	PROMTER	20	14130412	0.628703	1	Adarb1	adenosine deaminase; RNA-specific; B1 (Adarb1); transcript variant 1; mRNA [Source:RefSeq mRNA;Acc:NM_012894]
ENSRNOG00000001228	INTRON	20	1.42871e+07	0.620412	5	Pofut2	protein O-fucosyltransferase 2 (Pofut2); mRNA [Source:RefSeq mRNA;Acc:NM_001107621]
ENSRNOG00000001228	PROMTER	20	1.4297e+07	0.636243	4	Pofut2	protein O-fucosyltransferase 2 (Pofut2); mRNA [Source:RefSeq mRNA;Acc:NM_001107621]
ENSRNOG00000001229	EXON	20	1.44703e+07	0.665755	5	Col18a1	collagen; type XVIII; alpha 1 (Col18a1); mRNA [Source:RefSeq mRNA;Acc:NM_053489]
ENSRNOG00000001229	INTRON	20	1.44382e+07	0.675674	100	Col18a1	collagen; type XVIII; alpha 1 (Col18a1); mRNA [Source:RefSeq mRNA;Acc:NM_053489]
ENSRNOG00000001229	JUNCT	20	1.4474e+07	0.689165	20	Col18a1	collagen; type XVIII; alpha 1 (Col18a1); mRNA [Source:RefSeq mRNA;Acc:NM_053489]
ENSRNOG00000001237	EXON	20	16039310	0.751098	1	Cabin1	calcineurin binding protein 1 (Cabin1); mRNA [Source:RefSeq mRNA;Acc:NM_053575]
ENSRNOG00000001237	INTRON	20	1.61027e+07	0.679755	74	Cabin1	calcineurin binding protein 1 (Cabin1); mRNA [Source:RefSeq mRNA;Acc:NM_053575]
ENSRNOG00000001237	JUNCT	20	1.60399e+07	0.697663	15	Cabin1	calcineurin binding protein 1 (Cabin1); mRNA [Source:RefSeq mRNA;Acc:NM_053575]
ENSRNOG00000001237	PROMTER	20	16016952	0.662466	1	Cabin1	calcineurin binding protein 1 (Cabin1); mRNA [Source:RefSeq mRNA;Acc:NM_053575]
ENSRNOG00000001239	EXON	20	16016952	0.662466	1	Ddt	D-dopachrome tautomerase (Ddt); mRNA [Source:RefSeq mRNA;Acc:NM_024131]
ENSRNOG00000001239	PROMTER	20	16016523	0.62713	1	Ddt	D-dopachrome tautomerase (Ddt); mRNA [Source:RefSeq mRNA;Acc:NM_024131]
ENSRNOG00000001242	PROMTER	20	1.59982e+07	0.658907	3	Gstt3	glutathione S-transferase; theta 3 (Gstt3); mRNA [Source:RefSeq mRNA;Acc:NM_001137643]
ENSRNOG00000001245	INTRON	20	1.46684e+07	0.649434	17	Pcbp3	poly(rC) binding protein 3 (Pcbp3); mRNA [Source:RefSeq mRNA;Acc:NM_001011945]
ENSRNOG00000001245	PROMTER	20	1.4582e+07	0.637046	2	Pcbp3	poly(rC) binding protein 3 (Pcbp3); mRNA [Source:RefSeq mRNA;Acc:NM_001011945]
ENSRNOG00000001302	INTRON	20	16459998	0.634393	4	Adora2a	adenosine A2a receptor (Adora2a); mRNA [Source:RefSeq mRNA;Acc:NM_053294]
ENSRNOG00000001303	INTRON	20	1.65648e+07	0.663625	45	Specc1l	sperm antigen with calponin homology and coiled-coil domains 1-like (Specc1l); mRNA [Source:RefSeq mRNA;Acc:NM_001039455]
ENSRNOG00000001304	INTRON	20	1.66155e+07	0.648956	7	Bcr	breakpoint cluster region [Source:RGD Symbol;Acc:1307993]
ENSRNOG00000001592	INTRON	11	3.07621e+07	0.703246	3	Cct8	chaperonin containing Tcp1; subunit 8 (theta) (Cct8); mRNA [Source:RefSeq mRNA;Acc:NM_001105897]
ENSRNOG00000001592	JUNCT	11	3.07607e+07	0.659116	5	Cct8	chaperonin containing Tcp1; subunit 8 (theta) (Cct8); mRNA [Source:RefSeq mRNA;Acc:NM_001105897]
ENSRNOG00000001598	INTRON	11	30740336	0.640726	1	Usp16	ubiquitin specific peptidase 16 (Usp16); mRNA [Source:RefSeq mRNA;Acc:NM_001100501]
ENSRNOG00000001707	INTRON	11	87075553	0.682861	3	Vwa5b2	von Willebrand factor A domain containing 5B2 (Vwa5b2); mRNA [Source:RefSeq mRNA;Acc:NM_001134535]
ENSRNOG00000001707	JUNCT	11	87074331	0.659936	1	Vwa5b2	von Willebrand factor A domain containing 5B2 (Vwa5b2); mRNA [Source:RefSeq mRNA;Acc:NM_001134535]
ENSRNOG00000001707	PROMTER	11	87089444	0.638976	2	Vwa5b2	von Willebrand factor A domain containing 5B2 (Vwa5b2); mRNA [Source:RefSeq mRNA;Acc:NM_001134535]
ENSRNOG00000001708	INTRON	11	8.71349e+07	0.708258	11	Dvl3	dishevelled segment polarity protein 3 (Dvl3); mRNA [Source:RefSeq mRNA;Acc:NM_001107081]
ENSRNOG00000001708	JUNCT	11	87133483	0.728589	3	Dvl3	dishevelled segment polarity protein 3 (Dvl3); mRNA [Source:RefSeq mRNA;Acc:NM_001107081]
ENSRNOG00000001708	PROMTER	11	8.71449e+07	0.634114	3	Dvl3	dishevelled segment polarity protein 3 (Dvl3); mRNA [Source:RefSeq mRNA;Acc:NM_001107081]
ENSRNOG00000001709	INTRON	11	87120714	0.690019	4	Ap2m1	adaptor-related protein complex 2; mu 1 subunit (Ap2m1); mRNA [Source:RefSeq mRNA;Acc:NM_053837]
ENSRNOG00000001709	PROMTER	11	8.71287e+07	0.700475	8	Ap2m1	adaptor-related protein complex 2; mu 1 subunit (Ap2m1); mRNA [Source:RefSeq mRNA;Acc:NM_053837]
ENSRNOG00000001710	EXON	11	87106654	0.80198	1	Abcf3	ATP-binding cassette; subfamily F (GCN20); member 3 (Abcf3); mRNA [Source:RefSeq mRNA;Acc:NM_001011896]
ENSRNOG00000001710	INTRON	11	8.71049e+07	0.69018	17	Abcf3	ATP-binding cassette; subfamily F (GCN20); member 3 (Abcf3); mRNA [Source:RefSeq mRNA;Acc:NM_001011896]
ENSRNOG00000001710	JUNCT	11	8.71045e+07	0.704362	11	Abcf3	ATP-binding cassette; subfamily F (GCN20); member 3 (Abcf3); mRNA [Source:RefSeq mRNA;Acc:NM_001011896]
ENSRNOG00000001710	PROMTER	11	8.71143e+07	0.702478	17	Abcf3	ATP-binding cassette; subfamily F (GCN20); member 3 (Abcf3); mRNA [Source:RefSeq mRNA;Acc:NM_001011896]
ENSRNOG00000001712	PROMTER	11	8.70504e+07	0.674648	2	ALG3	ALG3; alpha-1;3- mannosyltransferase (Alg3); transcript variant 1; mRNA [Source:RefSeq mRNA;Acc:NM_001142363]
ENSRNOG00000001715	INTRON	11	8.7031e+07	0.657072	4	Ece2	endothelin-converting enzyme 2 (Ece2); mRNA [Source:RefSeq mRNA;Acc:NM_001002815]
ENSRNOG00000001715	JUNCT	11	8.70341e+07	0.6879	11	Ece2	endothelin-converting enzyme 2 (Ece2); mRNA [Source:RefSeq mRNA;Acc:NM_001002815]
ENSRNOG00000001715	PROMTER	11	8.70436e+07	0.68037	5	Ece2	endothelin-converting enzyme 2 (Ece2); mRNA [Source:RefSeq mRNA;Acc:NM_001002815]
ENSRNOG00000001719	INTRON	11	87015312	0.652812	1	Psmd2	proteasome (prosome; macropain) 26S subunit; non-ATPase; 2 (Psmd2); mRNA [Source:RefSeq mRNA;Acc:NM_001031639]
ENSRNOG00000001719	JUNCT	11	8.70132e+07	0.698144	5	Psmd2	proteasome (prosome; macropain) 26S subunit; non-ATPase; 2 (Psmd2); mRNA [Source:RefSeq mRNA;Acc:NM_001031639]
ENSRNOG00000001719	PROMTER	11	8.70238e+07	0.697571	6	Psmd2	proteasome (prosome; macropain) 26S subunit; non-ATPase; 2 (Psmd2); mRNA [Source:RefSeq mRNA;Acc:NM_001031639]
ENSRNOG00000001738	JUNCT	11	86996399	0.655419	2	Eif4g1	Eukaryotic translation initiation factor 4 gamma, 1 [Source:RGD Symbol;Acc:1306144]
ENSRNOG00000001738	PROMTER	11	8.70046e+07	0.76893	9	Eif4g1	Eukaryotic translation initiation factor 4 gamma, 1 [Source:RGD Symbol;Acc:1306144]
ENSRNOG00000001764	INTRON	11	8.63466e+07	0.649848	106	Vps8	Vacuolar protein sorting 8 homolog (S. cerevisiae) [Source:RGD Symbol;Acc:1309443]
ENSRNOG00000001764	JUNCT	11	8.63408e+07	0.63757	48	Vps8	Vacuolar protein sorting 8 homolog (S. cerevisiae) [Source:RGD Symbol;Acc:1309443]
ENSRNOG00000001764	PROMTER	11	8.63943e+07	0.639263	11	Vps8	Vacuolar protein sorting 8 homolog (S. cerevisiae) [Source:RGD Symbol;Acc:1309443]
ENSRNOG00000001767	INTRON	11	8.61382e+07	0.638591	18	RGD1562339	Protein RGD1562339 [Source:UniProtKB/TrEMBL;Acc:D4AC80]
ENSRNOG00000001767	PROMTER	11	8.61213e+07	0.640627	6	RGD1562339	Protein RGD1562339 [Source:UniProtKB/TrEMBL;Acc:D4AC80]
ENSRNOG00000001770	EXON	11	8.60562e+07	0.696139	3	Ehhadh	enoyl-CoA; hydratase/3-hydroxyacyl CoA dehydrogenase (Ehhadh); mRNA [Source:RefSeq mRNA;Acc:NM_133606]
ENSRNOG00000001770	INTRON	11	8.60407e+07	0.65591	18	Ehhadh	enoyl-CoA; hydratase/3-hydroxyacyl CoA dehydrogenase (Ehhadh); mRNA [Source:RefSeq mRNA;Acc:NM_133606]
ENSRNOG00000001770	JUNCT	11	8.60438e+07	0.655572	5	Ehhadh	enoyl-CoA; hydratase/3-hydroxyacyl CoA dehydrogenase (Ehhadh); mRNA [Source:RefSeq mRNA;Acc:NM_133606]
ENSRNOG00000001773	INTRON	11	8.5736e+07	0.627959	8	Senp2	Sumo1/sentrin/SMT3 specific peptidase 2 (Senp2); mRNA [Source:RefSeq mRNA;Acc:NM_023989]
ENSRNOG00000001773	PROMTER	11	85755444	0.623791	1	Senp2	Sumo1/sentrin/SMT3 specific peptidase 2 (Senp2); mRNA [Source:RefSeq mRNA;Acc:NM_023989]
ENSRNOG00000001783	INTRON	11	85474994	0.629986	3	Tra2b	transformer 2 beta homolog (Drosophila) (Tra2b); mRNA [Source:RefSeq mRNA;Acc:NM_057119]
ENSRNOG00000001785	INTRON	11	8.53202e+07	0.631449	9	Etv5	ets variant 5 (Etv5); mRNA [Source:RefSeq mRNA;Acc:NM_001107082]
ENSRNOG00000001796	INTRON	11	8.52283e+07	0.626862	9	Dgkg	diacylglycerol kinase; gamma (Dgkg); mRNA [Source:RefSeq mRNA;Acc:NM_013126]
ENSRNOG00000001796	JUNCT	11	8.51597e+07	0.618607	2	Dgkg	diacylglycerol kinase; gamma (Dgkg); mRNA [Source:RefSeq mRNA;Acc:NM_013126]
ENSRNOG00000001813	EXON	11	9.19251e+07	0.676172	29	Dnm1l	dynamin 1-like (Dnm1l); mRNA [Source:RefSeq mRNA;Acc:NM_053655]
ENSRNOG00000001813	INTRON	11	9.19071e+07	0.692042	83	Dnm1l	dynamin 1-like (Dnm1l); mRNA [Source:RefSeq mRNA;Acc:NM_053655]
ENSRNOG00000001813	JUNCT	11	9.19275e+07	0.656805	74	Dnm1l	dynamin 1-like (Dnm1l); mRNA [Source:RefSeq mRNA;Acc:NM_053655]
ENSRNOG00000001813	PROMTER	11	9.18803e+07	0.68672	25	Dnm1l	dynamin 1-like (Dnm1l); mRNA [Source:RefSeq mRNA;Acc:NM_053655]
ENSRNOG00000001813	UTR	11	9.19346e+07	0.653421	15	Dnm1l	dynamin 1-like (Dnm1l); mRNA [Source:RefSeq mRNA;Acc:NM_053655]
ENSRNOG00000001818	EXON	11	9.17769e+07	0.71902	8	Fgd4	FYVE; RhoGEF and PH domain-containing protein 4 [Source:RefSeq peptide;Acc:NP_640356]
ENSRNOG00000001818	INTRON	11	9.18016e+07	0.69792	121	Fgd4	FYVE; RhoGEF and PH domain-containing protein 4 [Source:RefSeq peptide;Acc:NP_640356]
ENSRNOG00000001818	JUNCT	11	9.18067e+07	0.699422	14	Fgd4	FYVE; RhoGEF and PH domain-containing protein 4 [Source:RefSeq peptide;Acc:NP_640356]
ENSRNOG00000001818	PROMTER	11	9.17481e+07	0.670281	12	Fgd4	FYVE; RhoGEF and PH domain-containing protein 4 [Source:RefSeq peptide;Acc:NP_640356]
ENSRNOG00000001818	UTR	11	91755965	0.722646	4	Fgd4	FYVE; RhoGEF and PH domain-containing protein 4 [Source:RefSeq peptide;Acc:NP_640356]
ENSRNOG00000001823	EXON	11	79806961	0.653744	6	St6gal1	ST6 beta-galactosamide alpha-2;6-sialyltranferase 1 (St6gal1); transcript variant 1; mRNA [Source:RefSeq mRNA;Acc:NM_001113344]
ENSRNOG00000001823	UTR	11	79806961	0.653744	6	St6gal1	ST6 beta-galactosamide alpha-2;6-sialyltranferase 1 (St6gal1); transcript variant 1; mRNA [Source:RefSeq mRNA;Acc:NM_001113344]
ENSRNOG00000001825	EXON	11	9.19824e+07	0.655387	4	Pkp2	Plakophilin 2 [Source:MGI Symbol;Acc:MGI:1914701]
ENSRNOG00000001825	INTRON	11	9.19942e+07	0.711046	55	Pkp2	Plakophilin 2 [Source:MGI Symbol;Acc:MGI:1914701]
ENSRNOG00000001825	JUNCT	11	91997839	0.693468	11	Pkp2	Plakophilin 2 [Source:MGI Symbol;Acc:MGI:1914701]
ENSRNOG00000001825	PROMTER	11	9.202e+07	0.691893	7	Pkp2	Plakophilin 2 [Source:MGI Symbol;Acc:MGI:1914701]
ENSRNOG00000001825	UTR	11	91966414	0.656056	2	Pkp2	Plakophilin 2 [Source:MGI Symbol;Acc:MGI:1914701]
ENSRNOG00000001827	INTRON	11	7.99169e+07	0.640369	4	Masp1	mannan-binding lectin serine peptidase 1 (Masp1); mRNA [Source:RefSeq mRNA;Acc:NM_022257]
ENSRNOG00000001829	INTRON	11	9.26285e+07	0.675378	21	Ube2v2	ubiquitin-conjugating enzyme E2 variant 2 (Ube2v2); mRNA [Source:RefSeq mRNA;Acc:NM_183052]
ENSRNOG00000001833	EXON	11	92577890	0.702141	1	Mcm4	minichromosome maintenance complex component 4 (Mcm4); mRNA [Source:RefSeq mRNA;Acc:NM_033651]
ENSRNOG00000001833	INTRON	11	92576541	0.674968	1	Mcm4	minichromosome maintenance complex component 4 (Mcm4); mRNA [Source:RefSeq mRNA;Acc:NM_033651]
ENSRNOG00000001833	JUNCT	11	9.2577e+07	0.70664	4	Mcm4	minichromosome maintenance complex component 4 (Mcm4); mRNA [Source:RefSeq mRNA;Acc:NM_033651]
ENSRNOG00000001834	EXON	11	92332750	0.686396	3	Mzt2b	mitotic spindle organizing protein 2B (Mzt2b); mRNA [Source:RefSeq mRNA;Acc:NM_001105860]
ENSRNOG00000001834	INTRON	11	92333162	0.696149	7	Mzt2b	mitotic spindle organizing protein 2B (Mzt2b); mRNA [Source:RefSeq mRNA;Acc:NM_001105860]
ENSRNOG00000001834	JUNCT	11	92331460	0.735007	3	Mzt2b	mitotic spindle organizing protein 2B (Mzt2b); mRNA [Source:RefSeq mRNA;Acc:NM_001105860]
ENSRNOG00000001834	PROMTER	11	92328249	0.652377	5	Mzt2b	mitotic spindle organizing protein 2B (Mzt2b); mRNA [Source:RefSeq mRNA;Acc:NM_001105860]
ENSRNOG00000001834	UTR	11	92331046	0.69074	2	Mzt2b	mitotic spindle organizing protein 2B (Mzt2b); mRNA [Source:RefSeq mRNA;Acc:NM_001105860]
ENSRNOG00000001839	PROMTER	11	90257887	0.616755	1	Vpreb2	pre-B lymphocyte gene 2 (Vpreb2); mRNA [Source:RefSeq mRNA;Acc:NM_001134788]
ENSRNOG00000001845	EXON	11	91420437	0.705169	1	Top3b	topoisomerase (DNA) III beta (Top3b); mRNA [Source:RefSeq mRNA;Acc:NM_001105861]
ENSRNOG00000001845	JUNCT	11	9.14178e+07	0.725637	4	Top3b	topoisomerase (DNA) III beta (Top3b); mRNA [Source:RefSeq mRNA;Acc:NM_001105861]
ENSRNOG00000001845	PROMTER	11	91439116	0.640567	2	Top3b	topoisomerase (DNA) III beta (Top3b); mRNA [Source:RefSeq mRNA;Acc:NM_001105861]
ENSRNOG00000001845	UTR	11	91420437	0.705169	1	Top3b	topoisomerase (DNA) III beta (Top3b); mRNA [Source:RefSeq mRNA;Acc:NM_001105861]
ENSRNOG00000001849	EXON	11	91263782	0.624939	1	Mapk1	mitogen activated protein kinase 1 (Mapk1); mRNA [Source:RefSeq mRNA;Acc:NM_053842]
ENSRNOG00000001849	INTRON	11	9.12956e+07	0.699997	63	Mapk1	mitogen activated protein kinase 1 (Mapk1); mRNA [Source:RefSeq mRNA;Acc:NM_053842]
ENSRNOG00000001849	JUNCT	11	9.127e+07	0.719448	2	Mapk1	mitogen activated protein kinase 1 (Mapk1); mRNA [Source:RefSeq mRNA;Acc:NM_053842]
ENSRNOG00000001849	UTR	11	91263782	0.624939	1	Mapk1	mitogen activated protein kinase 1 (Mapk1); mRNA [Source:RefSeq mRNA;Acc:NM_053842]
ENSRNOG00000001858	PROMTER	11	9.12384e+07	0.680625	3	Ypel1	Protein yippee-like [Source:UniProtKB/TrEMBL;Acc:D4A9Y3]
ENSRNOG00000001859	EXON	11	9.11768e+07	0.774463	2	Sdf2l1	stromal cell-derived factor 2-like 1 (Sdf2l1); mRNA [Source:RefSeq mRNA;Acc:NM_001109433]
ENSRNOG00000001859	JUNCT	11	91176363	0.749035	1	Sdf2l1	stromal cell-derived factor 2-like 1 (Sdf2l1); mRNA [Source:RefSeq mRNA;Acc:NM_001109433]
ENSRNOG00000001859	PROMTER	11	9.11737e+07	0.696791	3	Sdf2l1	stromal cell-derived factor 2-like 1 (Sdf2l1); mRNA [Source:RefSeq mRNA;Acc:NM_001109433]
ENSRNOG00000001859	UTR	11	9.11768e+07	0.774463	2	Sdf2l1	stromal cell-derived factor 2-like 1 (Sdf2l1); mRNA [Source:RefSeq mRNA;Acc:NM_001109433]
ENSRNOG00000001860	PROMTER	11	91142743	0.630861	3	Ccdc116	coiled-coil domain containing 116 (Ccdc116); mRNA [Source:RefSeq mRNA;Acc:NM_001024740]
ENSRNOG00000001861	JUNCT	11	91143787	0.634418	2	Ydjc	YdjC homolog (bacterial) (Ydjc); mRNA [Source:RefSeq mRNA;Acc:NM_001013863]
ENSRNOG00000001862	EXON	11	9.11395e+07	0.668741	4	Ube2l3	ubiquitin-conjugating enzyme E2L 3 (Ube2l3); mRNA [Source:RefSeq mRNA;Acc:NM_001108847]
ENSRNOG00000001862	INTRON	11	91126806	0.668272	14	Ube2l3	ubiquitin-conjugating enzyme E2L 3 (Ube2l3); mRNA [Source:RefSeq mRNA;Acc:NM_001108847]
ENSRNOG00000001862	UTR	11	9.11395e+07	0.668741	4	Ube2l3	ubiquitin-conjugating enzyme E2L 3 (Ube2l3); mRNA [Source:RefSeq mRNA;Acc:NM_001108847]
ENSRNOG00000001863	INTRON	11	9.10554e+07	0.723527	18	Hic2	hypermethylated in cancer 2 (Hic2); mRNA [Source:RefSeq mRNA;Acc:NM_001105862]
ENSRNOG00000001863	PROMTER	11	9.1077e+07	0.689408	9	Hic2	hypermethylated in cancer 2 (Hic2); mRNA [Source:RefSeq mRNA;Acc:NM_001105862]
ENSRNOG00000001864	EXON	11	91030942	0.689084	1	Tmem191c	Transmembrane protein 191C [Source:RGD Symbol;Acc:1587016]
ENSRNOG00000001864	JUNCT	11	9.10309e+07	0.701393	3	Tmem191c	Transmembrane protein 191C [Source:RGD Symbol;Acc:1587016]
ENSRNOG00000001864	PROMTER	11	9.10367e+07	0.681799	12	Tmem191c	Transmembrane protein 191C [Source:RGD Symbol;Acc:1587016]
ENSRNOG00000001866	EXON	11	9.09976e+07	0.684223	3	Pi4ka	phosphatidylinositol 4-kinase; catalytic; alpha (Pi4ka); mRNA [Source:RefSeq mRNA;Acc:NM_022301]
ENSRNOG00000001866	INTRON	11	9.09437e+07	0.698579	16	Pi4ka	phosphatidylinositol 4-kinase; catalytic; alpha (Pi4ka); mRNA [Source:RefSeq mRNA;Acc:NM_022301]
ENSRNOG00000001866	JUNCT	11	9.09452e+07	0.691764	5	Pi4ka	phosphatidylinositol 4-kinase; catalytic; alpha (Pi4ka); mRNA [Source:RefSeq mRNA;Acc:NM_022301]
ENSRNOG00000001866	PROMTER	11	9.09104e+07	0.689321	5	Pi4ka	phosphatidylinositol 4-kinase; catalytic; alpha (Pi4ka); mRNA [Source:RefSeq mRNA;Acc:NM_022301]
ENSRNOG00000001866	UTR	11	9.1028e+07	0.631436	2	Pi4ka	phosphatidylinositol 4-kinase; catalytic; alpha (Pi4ka); mRNA [Source:RefSeq mRNA;Acc:NM_022301]
ENSRNOG00000001867	INTRON	11	9.09014e+07	0.670429	14	Snap29	synaptosomal-associated protein 29 (Snap29); mRNA [Source:RefSeq mRNA;Acc:NM_053810]
ENSRNOG00000001867	JUNCT	11	90895736	0.638337	1	Snap29	synaptosomal-associated protein 29 (Snap29); mRNA [Source:RefSeq mRNA;Acc:NM_053810]
ENSRNOG00000001868	PROMTER	11	90873755	0.696814	7	Crkl	v-crk avian sarcoma virus CT10 oncogene homolog-like (Crkl); mRNA [Source:RefSeq mRNA;Acc:NM_001008284]
ENSRNOG00000001870	PROMTER	11	90432413	0.626226	1	Lztr1	leucine-zipper-like transcription regulator 1 (Lztr1); mRNA [Source:RefSeq mRNA;Acc:NM_001108326]
ENSRNOG00000001872	INTRON	11	9.04795e+07	0.665814	2	4930451C15	RIKEN cDNA 4930451C15 gene [Source:MGI Symbol;Acc:MGI:1921935]
ENSRNOG00000001872	JUNCT	11	9.0479e+07	0.687619	9	4930451C15	RIKEN cDNA 4930451C15 gene [Source:MGI Symbol;Acc:MGI:1921935]
ENSRNOG00000001872	PROMTER	11	9.04917e+07	0.695596	10	4930451C15	RIKEN cDNA 4930451C15 gene [Source:MGI Symbol;Acc:MGI:1921935]
ENSRNOG00000001873	EXON	11	9.04961e+07	0.740632	3	P2rx6	purinergic receptor P2X; ligand-gated ion channel; 6 (P2rx6); mRNA [Source:RefSeq mRNA;Acc:NM_012721]
ENSRNOG00000001873	PROMTER	11	9.04792e+07	0.678897	5	P2rx6	purinergic receptor P2X; ligand-gated ion channel; 6 (P2rx6); mRNA [Source:RefSeq mRNA;Acc:NM_012721]
ENSRNOG00000001873	UTR	11	9.04961e+07	0.740632	3	P2rx6	purinergic receptor P2X; ligand-gated ion channel; 6 (P2rx6); mRNA [Source:RefSeq mRNA;Acc:NM_012721]
ENSRNOG00000001874	EXON	11	90499840	0.675432	1	Slc7a4	solute carrier family 7; member 4 (Slc7a4); mRNA [Source:RefSeq mRNA;Acc:NM_001107078]
ENSRNOG00000001874	INTRON	11	90500853	0.703665	1	Slc7a4	solute carrier family 7; member 4 (Slc7a4); mRNA [Source:RefSeq mRNA;Acc:NM_001107078]
ENSRNOG00000001874	JUNCT	11	90499513	0.624452	1	Slc7a4	solute carrier family 7; member 4 (Slc7a4); mRNA [Source:RefSeq mRNA;Acc:NM_001107078]
ENSRNOG00000001874	PROMTER	11	9.0506e+07	0.7073	29	Slc7a4	solute carrier family 7; member 4 (Slc7a4); mRNA [Source:RefSeq mRNA;Acc:NM_001107078]
ENSRNOG00000001875	EXON	11	9.0598e+07	0.751084	2	Smpd4	sphingomyelin phosphodiesterase 4; neutral membrane (Smpd4); mRNA [Source:RefSeq mRNA;Acc:NM_001167806]
ENSRNOG00000001875	INTRON	11	9.05865e+07	0.680122	24	Smpd4	sphingomyelin phosphodiesterase 4; neutral membrane (Smpd4); mRNA [Source:RefSeq mRNA;Acc:NM_001167806]
ENSRNOG00000001875	JUNCT	11	90587414	0.750538	15	Smpd4	sphingomyelin phosphodiesterase 4; neutral membrane (Smpd4); mRNA [Source:RefSeq mRNA;Acc:NM_001167806]
ENSRNOG00000001875	PROMTER	11	9.05722e+07	0.723474	27	Smpd4	sphingomyelin phosphodiesterase 4; neutral membrane (Smpd4); mRNA [Source:RefSeq mRNA;Acc:NM_001167806]
ENSRNOG00000001875	UTR	11	90599099	0.712515	1	Smpd4	sphingomyelin phosphodiesterase 4; neutral membrane (Smpd4); mRNA [Source:RefSeq mRNA;Acc:NM_001167806]
ENSRNOG00000001876	EXON	11	90605226	0.621445	1	Ccdc74a	Coiled-coil domain containing 74A [Source:RGD Symbol;Acc:1588214]
ENSRNOG00000001876	JUNCT	11	90605344	0.655092	6	Ccdc74a	Coiled-coil domain containing 74A [Source:RGD Symbol;Acc:1588214]
ENSRNOG00000001876	PROMTER	11	90597212	0.720031	14	Ccdc74a	Coiled-coil domain containing 74A [Source:RGD Symbol;Acc:1588214]
ENSRNOG00000001877	EXON	11	9.06207e+07	0.715629	6	Med15	mediator complex subunit 15 (Med15); mRNA [Source:RefSeq mRNA;Acc:NM_001108325]
ENSRNOG00000001877	INTRON	11	9.06458e+07	0.706031	119	Med15	mediator complex subunit 15 (Med15); mRNA [Source:RefSeq mRNA;Acc:NM_001108325]
ENSRNOG00000001877	JUNCT	11	9.06187e+07	0.668816	9	Med15	mediator complex subunit 15 (Med15); mRNA [Source:RefSeq mRNA;Acc:NM_001108325]
ENSRNOG00000001877	UTR	11	90606825	0.707054	1	Med15	mediator complex subunit 15 (Med15); mRNA [Source:RefSeq mRNA;Acc:NM_001108325]
ENSRNOG00000001878	EXON	11	90751405	0.711296	1	Klhl22	kelch-like family member 22 (Klhl22); mRNA [Source:RefSeq mRNA;Acc:NM_001107079]
ENSRNOG00000001878	INTRON	11	9.07485e+07	0.64546	7	Klhl22	kelch-like family member 22 (Klhl22); mRNA [Source:RefSeq mRNA;Acc:NM_001107079]
ENSRNOG00000001880	INTRON	11	90171590	0.736884	3	Dgcr6	DiGeorge syndrome critical region gene 6 (Dgcr6); mRNA [Source:RefSeq mRNA;Acc:NM_001107080]
ENSRNOG00000001880	JUNCT	11	90170088	0.780282	1	Dgcr6	DiGeorge syndrome critical region gene 6 (Dgcr6); mRNA [Source:RefSeq mRNA;Acc:NM_001107080]
ENSRNOG00000001880	PROMTER	11	9.01772e+07	0.665007	7	Dgcr6	DiGeorge syndrome critical region gene 6 (Dgcr6); mRNA [Source:RefSeq mRNA;Acc:NM_001107080]
ENSRNOG00000001888	INTRON	11	8.98697e+07	0.674353	32	Arvcf	armadillo repeat gene deleted in velo-cardio-facial syndrome (Arvcf); mRNA [Source:RefSeq mRNA;Acc:NM_001131013]
ENSRNOG00000001888	PROMTER	11	8.98929e+07	0.62687	3	Arvcf	armadillo repeat gene deleted in velo-cardio-facial syndrome (Arvcf); mRNA [Source:RefSeq mRNA;Acc:NM_001131013]
ENSRNOG00000001889	EXON	11	8.98282e+07	0.704834	4	Comt	catechol-O-methyltransferase (Comt); mRNA [Source:RefSeq mRNA;Acc:NM_012531]
ENSRNOG00000001889	INTRON	11	8.98272e+07	0.736408	9	Comt	catechol-O-methyltransferase (Comt); mRNA [Source:RefSeq mRNA;Acc:NM_012531]
ENSRNOG00000001889	JUNCT	11	89828664	0.731202	1	Comt	catechol-O-methyltransferase (Comt); mRNA [Source:RefSeq mRNA;Acc:NM_012531]
ENSRNOG00000001889	PROMTER	11	8.98217e+07	0.700502	11	Comt	catechol-O-methyltransferase (Comt); mRNA [Source:RefSeq mRNA;Acc:NM_012531]
ENSRNOG00000001889	UTR	11	8.98292e+07	0.68657	3	Comt	catechol-O-methyltransferase (Comt); mRNA [Source:RefSeq mRNA;Acc:NM_012531]
ENSRNOG00000001890	INTRON	11	8.97845e+07	0.720877	81	Txnrd2	thioredoxin reductase 2 (Txnrd2); mRNA [Source:RefSeq mRNA;Acc:NM_022584]
ENSRNOG00000001890	JUNCT	11	8.97888e+07	0.720197	20	Txnrd2	thioredoxin reductase 2 (Txnrd2); mRNA [Source:RefSeq mRNA;Acc:NM_022584]
ENSRNOG00000001890	PROMTER	11	8.98157e+07	0.728158	8	Txnrd2	thioredoxin reductase 2 (Txnrd2); mRNA [Source:RefSeq mRNA;Acc:NM_022584]
ENSRNOG00000001891	EXON	11	89677581	0.709648	2	Gnb1l	Guanine nucleotide binding protein (G protein), beta polypeptide 1-like [Source:RGD Symbol;Acc:1594165]
ENSRNOG00000001891	INTRON	11	8.96842e+07	0.681484	15	Gnb1l	Guanine nucleotide binding protein (G protein), beta polypeptide 1-like [Source:RGD Symbol;Acc:1594165]
ENSRNOG00000001891	PROMTER	11	8.97064e+07	0.709322	12	Gnb1l	Guanine nucleotide binding protein (G protein), beta polypeptide 1-like [Source:RGD Symbol;Acc:1594165]
ENSRNOG00000001892	PROMTER	11	8.96445e+07	0.744195	13	Tbx1	T-box 1 (Tbx1); mRNA [Source:RefSeq mRNA;Acc:NM_001108322]
ENSRNOG00000001893	PROMTER	11	8.95149e+07	0.71669	15	N/A	N/A
ENSRNOG00000001908	EXON	11	87808522	0.817736	1	Klhl6	kelch-like family member 6 (Klhl6); mRNA [Source:RefSeq mRNA;Acc:NM_001105867]
ENSRNOG00000001908	INTRON	11	8.78177e+07	0.721087	81	Klhl6	kelch-like family member 6 (Klhl6); mRNA [Source:RefSeq mRNA;Acc:NM_001105867]
ENSRNOG00000001908	JUNCT	11	87808826	0.802547	1	Klhl6	kelch-like family member 6 (Klhl6); mRNA [Source:RefSeq mRNA;Acc:NM_001105867]
ENSRNOG00000001908	PROMTER	11	8.78031e+07	0.706116	41	Klhl6	kelch-like family member 6 (Klhl6); mRNA [Source:RefSeq mRNA;Acc:NM_001105867]
ENSRNOG00000001911	EXON	11	8.73918e+07	0.695369	2	Map6d1	MAP6 domain containing 1 (Map6d1); mRNA [Source:RefSeq mRNA;Acc:NM_001108844]
ENSRNOG00000001911	INTRON	11	8.7388e+07	0.681811	4	Map6d1	MAP6 domain containing 1 (Map6d1); mRNA [Source:RefSeq mRNA;Acc:NM_001108844]
ENSRNOG00000001911	PROMTER	11	8.73814e+07	0.748405	31	Map6d1	MAP6 domain containing 1 (Map6d1); mRNA [Source:RefSeq mRNA;Acc:NM_001108844]
ENSRNOG00000001911	UTR	11	8.73918e+07	0.695369	2	Map6d1	MAP6 domain containing 1 (Map6d1); mRNA [Source:RefSeq mRNA;Acc:NM_001108844]
ENSRNOG00000002277	EXON	10	4.84725e+07	0.647961	6	Ncor1	nuclear receptor corepressor 1 [Source:RefSeq peptide;Acc:NP_001258032]
ENSRNOG00000002277	INTRON	10	4.84703e+07	0.647363	93	Ncor1	nuclear receptor corepressor 1 [Source:RefSeq peptide;Acc:NP_001258032]
ENSRNOG00000002277	JUNCT	10	4.84625e+07	0.663089	30	Ncor1	nuclear receptor corepressor 1 [Source:RefSeq peptide;Acc:NP_001258032]
ENSRNOG00000002277	PROMTER	10	4.85674e+07	0.633925	2	Ncor1	nuclear receptor corepressor 1 [Source:RefSeq peptide;Acc:NP_001258032]
ENSRNOG00000002280	INTRON	X	8.04289e+07	0.624341	2	Sh3bgrl	SH3 domain binding glutamic acid-rich protein like (Sh3bgrl); mRNA [Source:RefSeq mRNA;Acc:NM_001173339]
ENSRNOG00000002294	INTRON	10	2.71827e+06	0.619487	2	Snx29	sorting nexin 29 (Snx29); mRNA [Source:RefSeq mRNA;Acc:NM_001109526]
ENSRNOG00000002346	INTRON	X	78969810	0.621657	1	Tbx22	T-box 22 (Tbx22); mRNA [Source:RefSeq mRNA;Acc:NM_001106937]
ENSRNOG00000002364	EXON	10	47493981	0.629041	1	Rnf112	ring finger protein 112 (Rnf112); mRNA [Source:RefSeq mRNA;Acc:NM_138613]
ENSRNOG00000002364	JUNCT	10	4.74945e+07	0.661151	8	Rnf112	ring finger protein 112 (Rnf112); mRNA [Source:RefSeq mRNA;Acc:NM_138613]
ENSRNOG00000002364	PROMTER	10	4.74998e+07	0.668829	8	Rnf112	ring finger protein 112 (Rnf112); mRNA [Source:RefSeq mRNA;Acc:NM_138613]
ENSRNOG00000002436	INTRON	10	7.76206e+07	0.682295	5	Mmd	monocyte to macrophage differentiation-associated (Mmd); mRNA [Source:RefSeq mRNA;Acc:NM_001007673]
ENSRNOG00000002452	INTRON	10	3.46057e+06	0.631323	7	Txndc11	thioredoxin domain containing 11 (Txndc11); mRNA [Source:RefSeq mRNA;Acc:NM_001127532]
ENSRNOG00000002456	INTRON	10	77704175	0.616076	1	Hlf	hepatic leukemia factor [Source:MGI Symbol;Acc:MGI:96108]
ENSRNOG00000002474	INTRON	10	7.80387e+07	0.628875	2	Tom1l1	target of myb1 (chicken)-like 1 (Tom1l1); mRNA [Source:RefSeq mRNA;Acc:NM_001253859]
ENSRNOG00000002525	EXON	13	7.23224e+07	0.659914	2	Ptgs2	prostaglandin-endoperoxide synthase 2 (Ptgs2); mRNA [Source:RefSeq mRNA;Acc:NM_017232]
ENSRNOG00000002525	PROMTER	13	7.23083e+07	0.72247	8	Ptgs2	prostaglandin-endoperoxide synthase 2 (Ptgs2); mRNA [Source:RefSeq mRNA;Acc:NM_017232]
ENSRNOG00000002525	UTR	13	7.23224e+07	0.659914	2	Ptgs2	prostaglandin-endoperoxide synthase 2 (Ptgs2); mRNA [Source:RefSeq mRNA;Acc:NM_017232]
ENSRNOG00000002571	INTRON	10	4202621	0.615788	1	Tekt5	tektin 5 (Tekt5); mRNA [Source:RefSeq mRNA;Acc:NM_001014224]
ENSRNOG00000002588	INTRON	10	3.91021e+06	0.617761	4	Clec16a	C-type lectin domain family 16, member A [Source:RGD Symbol;Acc:1305773]
ENSRNOG00000002616	PROMTER	10	47793117	0.644557	1	Slc5a10	solute carrier family 5 (sodium/sugar cotransporter); member 10 (Slc5a10); mRNA [Source:RefSeq mRNA;Acc:NM_001107007]
ENSRNOG00000002657	EXON	13	72091810	0.658929	1	Pla2g4a	phospholipase A2; group IVA (cytosolic; calcium-dependent) (Pla2g4a); mRNA [Source:RefSeq mRNA;Acc:NM_133551]
ENSRNOG00000002657	INTRON	13	7.21279e+07	0.66905	50	Pla2g4a	phospholipase A2; group IVA (cytosolic; calcium-dependent) (Pla2g4a); mRNA [Source:RefSeq mRNA;Acc:NM_133551]
ENSRNOG00000002657	JUNCT	13	7.21463e+07	0.632435	2	Pla2g4a	phospholipase A2; group IVA (cytosolic; calcium-dependent) (Pla2g4a); mRNA [Source:RefSeq mRNA;Acc:NM_133551]
ENSRNOG00000002664	EXON	10	4286574	0.614211	1	Emp2	epithelial membrane protein 2 (Emp2); mRNA [Source:RefSeq mRNA;Acc:NM_001007721]
ENSRNOG00000002664	PROMTER	10	4.25331e+06	0.633199	9	Emp2	epithelial membrane protein 2 (Emp2); mRNA [Source:RefSeq mRNA;Acc:NM_001007721]
ENSRNOG00000002664	UTR	10	4286574	0.614211	1	Emp2	epithelial membrane protein 2 (Emp2); mRNA [Source:RefSeq mRNA;Acc:NM_001007721]
ENSRNOG00000002760	PROMTER	13	6.95996e+07	0.678703	11	N/A	Uncharacterized protein [Source:UniProtKB/TrEMBL;Acc:M0R861]
ENSRNOG00000002811	INTRON	13	6.86651e+07	0.64572	76	Fam5c	family with sequence similarity 5; member C (Fam5c); mRNA [Source:RefSeq mRNA;Acc:NM_173121]
ENSRNOG00000002811	PROMTER	13	6.85049e+07	0.652073	24	Fam5c	family with sequence similarity 5; member C (Fam5c); mRNA [Source:RefSeq mRNA;Acc:NM_173121]
ENSRNOG00000002827	INTRON	10	7.16077e+06	0.623499	2	Rbfox1	RNA binding protein; fox-1 homolog (C. elegans) 1 (Rbfox1); mRNA [Source:RefSeq mRNA;Acc:NM_001106974]
ENSRNOG00000002871	PROMTER	10	9224781	0.626173	5	Rbm25	RNA binding motif protein 25 [Source:RefSeq peptide;Acc:NP_001102454]
ENSRNOG00000002899	INTRON	10	4.79876e+07	0.647198	4	Akap10	A kinase (PRKA) anchor protein 10 (Akap10); mRNA [Source:RefSeq mRNA;Acc:NM_001114606]
ENSRNOG00000002899	JUNCT	10	47986491	0.672004	1	Akap10	A kinase (PRKA) anchor protein 10 (Akap10); mRNA [Source:RefSeq mRNA;Acc:NM_001114606]
ENSRNOG00000002899	PROMTER	10	48010840	0.617819	1	Akap10	A kinase (PRKA) anchor protein 10 (Akap10); mRNA [Source:RefSeq mRNA;Acc:NM_001114606]
ENSRNOG00000002903	INTRON	10	4.81461e+07	0.645094	73	Specc1	sperm antigen with calponin homology and coiled-coil domains 1 (Specc1); mRNA [Source:RefSeq mRNA;Acc:NM_001039017]
ENSRNOG00000002903	JUNCT	10	4.82095e+07	0.624652	2	Specc1	sperm antigen with calponin homology and coiled-coil domains 1 (Specc1); mRNA [Source:RefSeq mRNA;Acc:NM_001039017]
ENSRNOG00000002922	INTRON	10	48367509	0.622059	2	Adora2b	adenosine A2B receptor (Adora2b); mRNA [Source:RefSeq mRNA;Acc:NM_017161]
ENSRNOG00000002922	PROMTER	10	4.83541e+07	0.657425	10	Adora2b	adenosine A2B receptor (Adora2b); mRNA [Source:RefSeq mRNA;Acc:NM_017161]
ENSRNOG00000002970	INTRON	10	48380392	0.622125	2	Zswim7	zinc finger; SWIM-type containing 7 (Zswim7); mRNA [Source:RefSeq mRNA;Acc:NM_001163492]
ENSRNOG00000002970	PROMTER	10	4.83908e+07	0.689235	21	Zswim7	zinc finger; SWIM-type containing 7 (Zswim7); mRNA [Source:RefSeq mRNA;Acc:NM_001163492]
ENSRNOG00000002977	INTRON	10	4.84079e+07	0.649928	21	Ttc19	tetratricopeptide repeat domain 19 (Ttc19); mRNA [Source:RefSeq mRNA;Acc:NM_001109644]
ENSRNOG00000002977	JUNCT	10	48413329	0.664944	4	Ttc19	tetratricopeptide repeat domain 19 (Ttc19); mRNA [Source:RefSeq mRNA;Acc:NM_001109644]
ENSRNOG00000002977	PROMTER	10	48380392	0.622125	2	Ttc19	tetratricopeptide repeat domain 19 (Ttc19); mRNA [Source:RefSeq mRNA;Acc:NM_001109644]
ENSRNOG00000003070	INTRON	10	48598621	0.623361	5	PIGL	N-acetylglucosaminyl-phosphatidylinositol de-N-acetylase [Source:UniProtKB/Swiss-Prot;Acc:O35790]
ENSRNOG00000003070	PROMTER	10	48551468	0.618686	1	PIGL	N-acetylglucosaminyl-phosphatidylinositol de-N-acetylase [Source:UniProtKB/Swiss-Prot;Acc:O35790]
ENSRNOG00000003104	EXON	10	4.87023e+07	0.676523	4	Trpv2	transient receptor potential cation channel; subfamily V; member 2 (Trpv2); transcript variant 1; mRNA [Source:RefSeq mRNA;Acc:NM_017207]
ENSRNOG00000003104	JUNCT	10	4.87021e+07	0.649517	2	Trpv2	transient receptor potential cation channel; subfamily V; member 2 (Trpv2); transcript variant 1; mRNA [Source:RefSeq mRNA;Acc:NM_017207]
ENSRNOG00000003104	UTR	10	48707959	0.678284	1	Trpv2	transient receptor potential cation channel; subfamily V; member 2 (Trpv2); transcript variant 1; mRNA [Source:RefSeq mRNA;Acc:NM_017207]
ENSRNOG00000003137	PROMTER	10	9533246	0.620095	1	12-Sep	septin 12 (Sept12); mRNA [Source:RefSeq mRNA;Acc:NM_001100865]
ENSRNOG00000003214	EXON	10	4.87725e+07	0.633854	6	N/A	N/A
ENSRNOG00000003214	JUNCT	10	48771733	0.632634	1	N/A	N/A
ENSRNOG00000003214	PROMTER	10	4.8765e+07	0.636362	4	N/A	N/A
ENSRNOG00000003215	PROMTER	10	48939691	0.629022	2	Zfp287	zinc finger protein 287 (Zfp287); mRNA [Source:RefSeq mRNA;Acc:NM_001107008]
ENSRNOG00000003218	EXON	10	48972314	0.6798	1	Zfp286a	zinc finger protein 286A (Zfp286a); mRNA [Source:RefSeq mRNA;Acc:NM_001191921]
ENSRNOG00000003218	INTRON	10	4.89717e+07	0.647502	13	Zfp286a	zinc finger protein 286A (Zfp286a); mRNA [Source:RefSeq mRNA;Acc:NM_001191921]
ENSRNOG00000003218	JUNCT	10	4.89728e+07	0.662125	2	Zfp286a	zinc finger protein 286A (Zfp286a); mRNA [Source:RefSeq mRNA;Acc:NM_001191921]
ENSRNOG00000003218	PROMTER	10	48983145	0.654227	20	Zfp286a	zinc finger protein 286A (Zfp286a); mRNA [Source:RefSeq mRNA;Acc:NM_001191921]
ENSRNOG00000003219	EXON	10	4.90276e+07	0.649822	3	Trim16	tripartite motif-containing 16 (Trim16); mRNA [Source:RefSeq mRNA;Acc:NM_001135033]
ENSRNOG00000003219	INTRON	10	4.90241e+07	0.638107	20	Trim16	tripartite motif-containing 16 (Trim16); mRNA [Source:RefSeq mRNA;Acc:NM_001135033]
ENSRNOG00000003219	JUNCT	10	4.90271e+07	0.654463	8	Trim16	tripartite motif-containing 16 (Trim16); mRNA [Source:RefSeq mRNA;Acc:NM_001135033]
ENSRNOG00000003219	UTR	10	49032674	0.618283	1	Trim16	tripartite motif-containing 16 (Trim16); mRNA [Source:RefSeq mRNA;Acc:NM_001135033]
ENSRNOG00000003234	INTRON	10	9.62074e+06	0.622475	2	Mgrn1	mahogunin ring finger 1; E3 ubiquitin protein ligase (Mgrn1); mRNA [Source:RefSeq mRNA;Acc:NM_001013964]
ENSRNOG00000003234	JUNCT	10	9621616	0.618642	1	Mgrn1	mahogunin ring finger 1; E3 ubiquitin protein ligase (Mgrn1); mRNA [Source:RefSeq mRNA;Acc:NM_001013964]
ENSRNOG00000003276	INTRON	10	6.76935e+07	0.632409	50	Myo1d	myosin ID (Myo1d); mRNA [Source:RefSeq mRNA;Acc:NM_012983]
ENSRNOG00000003276	JUNCT	10	67725514	0.621766	1	Myo1d	myosin ID (Myo1d); mRNA [Source:RefSeq mRNA;Acc:NM_012983]
ENSRNOG00000003287	EXON	10	4.90516e+07	0.642321	2	Fbxw10	F-box and WD repeat domain containing 10 [Source:RefSeq peptide;Acc:NP_001013990]
ENSRNOG00000003287	INTRON	10	4.90561e+07	0.660374	19	Fbxw10	F-box and WD repeat domain containing 10 [Source:RefSeq peptide;Acc:NP_001013990]
ENSRNOG00000003287	JUNCT	10	4.90591e+07	0.688168	3	Fbxw10	F-box and WD repeat domain containing 10 [Source:RefSeq peptide;Acc:NP_001013990]
ENSRNOG00000003287	PROMTER	10	4.90301e+07	0.639438	3	Fbxw10	F-box and WD repeat domain containing 10 [Source:RefSeq peptide;Acc:NP_001013990]
ENSRNOG00000003294	PROMTER	10	4.91731e+07	0.631288	5	Cdrt4	CMT1A duplicated region transcript 4 [Source:RGD Symbol;Acc:2323961]
ENSRNOG00000003328	INTRON	10	9.73893e+06	0.612858	2	Cdip1	cell death-inducing p53 target 1 (Cdip1); mRNA [Source:RefSeq mRNA;Acc:NM_001008360]
ENSRNOG00000003338	INTRON	10	4.93331e+07	0.652147	12	Pmp22	peripheral myelin protein 22 (Pmp22); mRNA [Source:RefSeq mRNA;Acc:NM_017037]
ENSRNOG00000003338	PROMTER	10	4.93127e+07	0.68463	12	Pmp22	peripheral myelin protein 22 (Pmp22); mRNA [Source:RefSeq mRNA;Acc:NM_017037]
ENSRNOG00000003384	INTRON	10	50147232	0.618688	1	Hs3st3b1	heparan sulfate (glucosamine) 3-O-sulfotransferase 3B1 (Hs3st3b1); mRNA [Source:RefSeq mRNA;Acc:NM_001191646]
ENSRNOG00000003384	PROMTER	10	5.01801e+07	0.66429	2	Hs3st3b1	heparan sulfate (glucosamine) 3-O-sulfotransferase 3B1 (Hs3st3b1); mRNA [Source:RefSeq mRNA;Acc:NM_001191646]
ENSRNOG00000003476	INTRON	10	6.28712e+07	0.626939	4	Slc6a4	solute carrier family 6 (neurotransmitter transporter); member 4 (Slc6a4); mRNA [Source:RefSeq mRNA;Acc:NM_013034]
ENSRNOG00000003476	PROMTER	10	62874947	0.635747	4	Slc6a4	solute carrier family 6 (neurotransmitter transporter); member 4 (Slc6a4); mRNA [Source:RefSeq mRNA;Acc:NM_013034]
ENSRNOG00000003563	PROMTER	10	6.29467e+07	0.641285	6	Blmh	bleomycin hydrolase (Blmh); mRNA [Source:RefSeq mRNA;Acc:NM_001034163]
ENSRNOG00000003603	INTRON	10	5.13883e+07	0.634337	60	Arhgap44	Rho GTPase activating protein 44 [Source:RGD Symbol;Acc:1305664]
ENSRNOG00000003669	EXON	10	51466440	0.639731	1	Myocd	myocardin (Myocd); mRNA [Source:RefSeq mRNA;Acc:NM_182667]
ENSRNOG00000003669	INTRON	10	5.14734e+07	0.631342	34	Myocd	myocardin (Myocd); mRNA [Source:RefSeq mRNA;Acc:NM_182667]
ENSRNOG00000003669	JUNCT	10	51460548	0.649663	1	Myocd	myocardin (Myocd); mRNA [Source:RefSeq mRNA;Acc:NM_182667]
ENSRNOG00000003772	EXON	7	53658903	0.654924	1	Csrp2	cysteine and glycine-rich protein 2 (Csrp2); mRNA [Source:RefSeq mRNA;Acc:NM_177425]
ENSRNOG00000003772	INTRON	7	5.36501e+07	0.696951	27	Csrp2	cysteine and glycine-rich protein 2 (Csrp2); mRNA [Source:RefSeq mRNA;Acc:NM_177425]
ENSRNOG00000003772	PROMTER	7	5.36369e+07	0.66424	8	Csrp2	cysteine and glycine-rich protein 2 (Csrp2); mRNA [Source:RefSeq mRNA;Acc:NM_177425]
ENSRNOG00000003803	INTRON	7	5.369e+07	0.65353	25	Zdhhc17	zinc finger; DHHC-type containing 17 (Zdhhc17); mRNA [Source:RefSeq mRNA;Acc:NM_001039340]
ENSRNOG00000003803	JUNCT	7	5.36682e+07	0.643282	5	Zdhhc17	zinc finger; DHHC-type containing 17 (Zdhhc17); mRNA [Source:RefSeq mRNA;Acc:NM_001039340]
ENSRNOG00000003855	INTRON	10	9848106	0.612801	1	Dnaja3	DnaJ (Hsp40) homolog; subfamily A; member 3 (Dnaja3); transcript variant 1; mRNA [Source:RefSeq mRNA;Acc:NM_001038595]
ENSRNOG00000003865	EXON	10	62961741	0.687523	2	Tmigd1	transmembrane and immunoglobulin domain containing 1 (Tmigd1); mRNA [Source:RefSeq mRNA;Acc:NM_001135029]
ENSRNOG00000003865	INTRON	10	6.29652e+07	0.633037	5	Tmigd1	transmembrane and immunoglobulin domain containing 1 (Tmigd1); mRNA [Source:RefSeq mRNA;Acc:NM_001135029]
ENSRNOG00000003865	JUNCT	10	62962005	0.659698	1	Tmigd1	transmembrane and immunoglobulin domain containing 1 (Tmigd1); mRNA [Source:RefSeq mRNA;Acc:NM_001135029]
ENSRNOG00000003865	PROMTER	10	62982521	0.650864	1	Tmigd1	transmembrane and immunoglobulin domain containing 1 (Tmigd1); mRNA [Source:RefSeq mRNA;Acc:NM_001135029]
ENSRNOG00000003865	UTR	10	62961741	0.687523	2	Tmigd1	transmembrane and immunoglobulin domain containing 1 (Tmigd1); mRNA [Source:RefSeq mRNA;Acc:NM_001135029]
ENSRNOG00000003873	INTRON	10	6.30358e+07	0.629311	10	Cpd	carboxypeptidase D (Cpd); mRNA [Source:RefSeq mRNA;Acc:NM_012836]
ENSRNOG00000003875	INTRON	X	1.34861e+08	0.643874	2	Ocrl	oculocerebrorenal syndrome of Lowe (Ocrl); mRNA [Source:RefSeq mRNA;Acc:NM_001108256]
ENSRNOG00000003875	JUNCT	X	1.34862e+08	0.676114	2	Ocrl	oculocerebrorenal syndrome of Lowe (Ocrl); mRNA [Source:RefSeq mRNA;Acc:NM_001108256]
ENSRNOG00000003878	INTRON	13	5.17339e+07	0.648474	17	Thsd7b	thrombospondin; type I; domain containing 7B (Thsd7b); mRNA [Source:RefSeq mRNA;Acc:NM_001191669]
ENSRNOG00000003890	INTRON	7	54258286	0.666347	1	Nap1l1	nucleosome assembly protein 1-like 1 (Nap1l1); mRNA [Source:RefSeq mRNA;Acc:NM_053561]
ENSRNOG00000003890	JUNCT	7	5.42576e+07	0.660201	4	Nap1l1	nucleosome assembly protein 1-like 1 (Nap1l1); mRNA [Source:RefSeq mRNA;Acc:NM_053561]
ENSRNOG00000003890	PROMTER	7	54233006	0.617154	1	Nap1l1	nucleosome assembly protein 1-like 1 (Nap1l1); mRNA [Source:RefSeq mRNA;Acc:NM_053561]
ENSRNOG00000003895	PROMTER	13	6.60616e+07	0.670693	16	Rgs1	regulator of G-protein signaling 1 (Rgs1); mRNA [Source:RefSeq mRNA;Acc:NM_019336]
ENSRNOG00000003971	INTRON	10	6.31457e+07	0.65131	4	Gosr1	golgi SNAP receptor complex member 1 (Gosr1); mRNA [Source:RefSeq mRNA;Acc:NM_053584]
ENSRNOG00000003971	PROMTER	10	63095079	0.632494	1	Gosr1	golgi SNAP receptor complex member 1 (Gosr1); mRNA [Source:RefSeq mRNA;Acc:NM_053584]
ENSRNOG00000003984	INTRON	X	1.34934e+08	0.644388	4	Apln	apelin (Apln); mRNA [Source:RefSeq mRNA;Acc:NM_031612]
ENSRNOG00000003999	EXON	6	3.84478e+07	0.718443	3	Adcy3	adenylate cyclase 3 (Adcy3); mRNA [Source:RefSeq mRNA;Acc:NM_130779]
ENSRNOG00000003999	INTRON	6	3.84353e+07	0.72393	89	Adcy3	adenylate cyclase 3 (Adcy3); mRNA [Source:RefSeq mRNA;Acc:NM_130779]
ENSRNOG00000003999	JUNCT	6	3.84426e+07	0.726767	32	Adcy3	adenylate cyclase 3 (Adcy3); mRNA [Source:RefSeq mRNA;Acc:NM_130779]
ENSRNOG00000003999	UTR	6	38454216	0.760551	1	Adcy3	adenylate cyclase 3 (Adcy3); mRNA [Source:RefSeq mRNA;Acc:NM_130779]
ENSRNOG00000004000	PROMTER	10	6.71421e+07	0.659657	3	Tefm	transcription elongation factor; mitochondrial (Tefm); mRNA [Source:RefSeq mRNA;Acc:NM_001025626]
ENSRNOG00000004009	EXON	X	135043145	0.657029	2	Xpnpep2	X-prolyl aminopeptidase (aminopeptidase P) 2; membrane-bound (Xpnpep2); mRNA [Source:RefSeq mRNA;Acc:NM_057155]
ENSRNOG00000004009	INTRON	X	135023413	0.624097	1	Xpnpep2	X-prolyl aminopeptidase (aminopeptidase P) 2; membrane-bound (Xpnpep2); mRNA [Source:RefSeq mRNA;Acc:NM_057155]
ENSRNOG00000004009	UTR	X	135043145	0.657029	2	Xpnpep2	X-prolyl aminopeptidase (aminopeptidase P) 2; membrane-bound (Xpnpep2); mRNA [Source:RefSeq mRNA;Acc:NM_057155]
ENSRNOG00000004013	INTRON	7	6.49335e+07	0.672718	28	Grip1	glutamate receptor interacting protein 1 (Grip1); mRNA [Source:RefSeq mRNA;Acc:NM_032069]
ENSRNOG00000004017	PROMTER	11	8.71956e+07	0.685198	12	N/A	N/A
ENSRNOG00000004050	EXON	8	129967344	0.616947	1	Snrk	SNF related kinase (Snrk); mRNA [Source:RefSeq mRNA;Acc:NM_138833]
ENSRNOG00000004050	INTRON	8	1.29949e+08	0.719847	20	Snrk	SNF related kinase (Snrk); mRNA [Source:RefSeq mRNA;Acc:NM_138833]
ENSRNOG00000004050	PROMTER	8	1.29927e+08	0.737703	13	Snrk	SNF related kinase (Snrk); mRNA [Source:RefSeq mRNA;Acc:NM_138833]
ENSRNOG00000004059	PROMTER	6	3.84644e+07	0.701813	9	Ptrhd1	peptidyl-tRNA hydrolase domain containing 1 (Ptrhd1); mRNA [Source:RefSeq mRNA;Acc:NM_001134524]
ENSRNOG00000004068	INTRON	6	3.86414e+07	0.676501	20	Ncoa1	nuclear receptor coactivator 1 (Ncoa1); mRNA [Source:RefSeq mRNA;Acc:NM_001108012]
ENSRNOG00000004068	JUNCT	6	38484323	0.615316	1	Ncoa1	nuclear receptor coactivator 1 (Ncoa1); mRNA [Source:RefSeq mRNA;Acc:NM_001108012]
ENSRNOG00000004077	INTRON	7	5.51103e+07	0.619163	2	Kcnc2	potassium voltage gated channel; Shaw-related subfamily; member 2 (Kcnc2); transcript variant a; mRNA [Source:RefSeq mRNA;Acc:NM_139216]
ENSRNOG00000004077	JUNCT	7	55167846	0.66309	4	Kcnc2	potassium voltage gated channel; Shaw-related subfamily; member 2 (Kcnc2); transcript variant a; mRNA [Source:RefSeq mRNA;Acc:NM_139216]
ENSRNOG00000004085	INTRON	8	131003098	0.635689	3	Tcaim	T cell activation inhibitor; mitochondrial (Tcaim); mRNA [Source:RefSeq mRNA;Acc:NM_001110838]
ENSRNOG00000004085	PROMTER	8	130994960	0.694485	7	Tcaim	T cell activation inhibitor; mitochondrial (Tcaim); mRNA [Source:RefSeq mRNA;Acc:NM_001110838]
ENSRNOG00000004093	INTRON	10	6.72573e+07	0.646012	30	Rhot1	ras homolog gene family; member T1 (Rhot1); mRNA [Source:RefSeq mRNA;Acc:NM_001107026]
ENSRNOG00000004093	JUNCT	10	6.72504e+07	0.650428	6	Rhot1	ras homolog gene family; member T1 (Rhot1); mRNA [Source:RefSeq mRNA;Acc:NM_001107026]
ENSRNOG00000004093	PROMTER	10	67209256	0.663439	2	Rhot1	ras homolog gene family; member T1 (Rhot1); mRNA [Source:RefSeq mRNA;Acc:NM_001107026]
ENSRNOG00000004104	EXON	8	1.31104e+08	0.659178	3	Zfp167	zinc finger protein 167 (Zfp167); mRNA [Source:RefSeq mRNA;Acc:NM_001170577]
ENSRNOG00000004104	INTRON	8	1.31094e+08	0.68338	10	Zfp167	zinc finger protein 167 (Zfp167); mRNA [Source:RefSeq mRNA;Acc:NM_001170577]
ENSRNOG00000004104	JUNCT	8	131091889	0.692332	2	Zfp167	zinc finger protein 167 (Zfp167); mRNA [Source:RefSeq mRNA;Acc:NM_001170577]
ENSRNOG00000004104	PROMTER	8	1.31085e+08	0.693967	26	Zfp167	zinc finger protein 167 (Zfp167); mRNA [Source:RefSeq mRNA;Acc:NM_001170577]
ENSRNOG00000004104	UTR	8	131105633	0.699706	1	Zfp167	zinc finger protein 167 (Zfp167); mRNA [Source:RefSeq mRNA;Acc:NM_001170577]
ENSRNOG00000004109	INTRON	7	7.97336e+07	0.627806	12	Zfpm2	zinc finger protein; multitype 2 (Zfpm2); mRNA [Source:RefSeq mRNA;Acc:NM_001130501]
ENSRNOG00000004201	INTRON	7	7.7978e+07	0.642948	11	Rims2	regulating synaptic membrane exocytosis 2 (Rims2); transcript variant 1; mRNA [Source:RefSeq mRNA;Acc:NM_053945]
ENSRNOG00000004201	PROMTER	7	7.81633e+07	0.628683	8	Rims2	regulating synaptic membrane exocytosis 2 (Rims2); transcript variant 1; mRNA [Source:RefSeq mRNA;Acc:NM_053945]
ENSRNOG00000004298	INTRON	7	7.88561e+07	0.637211	9	Dpys	dihydropyrimidinase (Dpys); mRNA [Source:RefSeq mRNA;Acc:NM_031705]
ENSRNOG00000004320	INTRON	8	1.31288e+08	0.707902	70	Tgm4	transglutaminase 4 (prostate) (Tgm4); mRNA [Source:RefSeq mRNA;Acc:NM_022713]
ENSRNOG00000004320	JUNCT	8	1.31294e+08	0.70621	13	Tgm4	transglutaminase 4 (prostate) (Tgm4); mRNA [Source:RefSeq mRNA;Acc:NM_022713]
ENSRNOG00000004344	INTRON	8	131332227	0.667506	25	Zdhhc3	zinc finger; DHHC-type containing 3 (Zdhhc3); mRNA [Source:RefSeq mRNA;Acc:NM_001039014]
ENSRNOG00000004344	JUNCT	8	131326932	0.650029	1	Zdhhc3	zinc finger; DHHC-type containing 3 (Zdhhc3); mRNA [Source:RefSeq mRNA;Acc:NM_001039014]
ENSRNOG00000004344	PROMTER	8	1.31348e+08	0.675175	6	Zdhhc3	zinc finger; DHHC-type containing 3 (Zdhhc3); mRNA [Source:RefSeq mRNA;Acc:NM_001039014]
ENSRNOG00000004372	INTRON	3	176116636	0.613801	1	Cbln4	cerebellin 4 precursor (Cbln4); mRNA [Source:RefSeq mRNA;Acc:NM_001109210]
ENSRNOG00000004372	PROMTER	3	176125526	0.630107	2	Cbln4	cerebellin 4 precursor (Cbln4); mRNA [Source:RefSeq mRNA;Acc:NM_001109210]
ENSRNOG00000004377	EXON	6	5.15366e+07	0.700183	2	Lpin1	lipin 1 (Lpin1); mRNA [Source:RefSeq mRNA;Acc:NM_001012111]
ENSRNOG00000004377	INTRON	6	5.15412e+07	0.66129	21	Lpin1	lipin 1 (Lpin1); mRNA [Source:RefSeq mRNA;Acc:NM_001012111]
ENSRNOG00000004377	JUNCT	6	5.15414e+07	0.675704	3	Lpin1	lipin 1 (Lpin1); mRNA [Source:RefSeq mRNA;Acc:NM_001012111]
ENSRNOG00000004377	PROMTER	6	5.16111e+07	0.65272	5	Lpin1	lipin 1 (Lpin1); mRNA [Source:RefSeq mRNA;Acc:NM_001012111]
ENSRNOG00000004377	UTR	6	51534879	0.699202	1	Lpin1	lipin 1 (Lpin1); mRNA [Source:RefSeq mRNA;Acc:NM_001012111]
ENSRNOG00000004409	EXON	X	135053167	0.646155	1	Sash3	SAM and SH3 domain containing 3 (Sash3); mRNA [Source:RefSeq mRNA;Acc:NM_001134992]
ENSRNOG00000004409	INTRON	X	1.35056e+08	0.642569	4	Sash3	SAM and SH3 domain containing 3 (Sash3); mRNA [Source:RefSeq mRNA;Acc:NM_001134992]
ENSRNOG00000004409	PROMTER	X	1.35047e+08	0.690623	11	Sash3	SAM and SH3 domain containing 3 (Sash3); mRNA [Source:RefSeq mRNA;Acc:NM_001134992]
ENSRNOG00000004413	EXON	8	1.31384e+08	0.725313	2	Exosc7	exosome component 7 (Exosc7); mRNA [Source:RefSeq mRNA;Acc:NM_001100725]
ENSRNOG00000004413	INTRON	8	1.3137e+08	0.693213	26	Exosc7	exosome component 7 (Exosc7); mRNA [Source:RefSeq mRNA;Acc:NM_001100725]
ENSRNOG00000004413	PROMTER	8	1.31355e+08	0.688863	4	Exosc7	exosome component 7 (Exosc7); mRNA [Source:RefSeq mRNA;Acc:NM_001100725]
ENSRNOG00000004413	UTR	8	1.31384e+08	0.725313	2	Exosc7	exosome component 7 (Exosc7); mRNA [Source:RefSeq mRNA;Acc:NM_001100725]
ENSRNOG00000004449	INTRON	6	5.18166e+07	0.717034	33	E2f6	E2F transcription factor 6 (E2f6); mRNA [Source:RefSeq mRNA;Acc:NM_001100717]
ENSRNOG00000004449	JUNCT	6	51817170	0.795825	1	E2f6	E2F transcription factor 6 (E2f6); mRNA [Source:RefSeq mRNA;Acc:NM_001100717]
ENSRNOG00000004496	INTRON	6	5.19824e+07	0.615578	3	Rock2	Rho-associated coiled-coil containing protein kinase 2 (Rock2); mRNA [Source:RefSeq mRNA;Acc:NM_013022]
ENSRNOG00000004496	JUNCT	6	51981880	0.618164	1	Rock2	Rho-associated coiled-coil containing protein kinase 2 (Rock2); mRNA [Source:RefSeq mRNA;Acc:NM_013022]
ENSRNOG00000004506	EXON	6	60588365	0.701676	1	Taf1b	TATA box binding protein (Tbp)-associated factor; RNA polymerase I; B (Taf1b); mRNA [Source:RefSeq mRNA;Acc:NM_001191107]
ENSRNOG00000004506	INTRON	6	6.05696e+07	0.681136	13	Taf1b	TATA box binding protein (Tbp)-associated factor; RNA polymerase I; B (Taf1b); mRNA [Source:RefSeq mRNA;Acc:NM_001191107]
ENSRNOG00000004506	PROMTER	6	6.05073e+07	0.704507	18	Taf1b	TATA box binding protein (Tbp)-associated factor; RNA polymerase I; B (Taf1b); mRNA [Source:RefSeq mRNA;Acc:NM_001191107]
ENSRNOG00000004508	INTRON	6	57583907	0.636845	2	Pxdn	peroxidasin homolog precursor [Source:RefSeq peptide;Acc:NP_001258190]
ENSRNOG00000004508	JUNCT	6	57584328	0.636778	1	Pxdn	peroxidasin homolog precursor [Source:RefSeq peptide;Acc:NP_001258190]
ENSRNOG00000004540	INTRON	8	131399049	0.617821	1	Clec3b	C-type lectin domain family 3; member b [Source:MGI Symbol;Acc:MGI:104540]
ENSRNOG00000004540	JUNCT	8	131395063	0.727056	1	Clec3b	C-type lectin domain family 3; member b [Source:MGI Symbol;Acc:MGI:104540]
ENSRNOG00000004540	PROMTER	8	1.3139e+08	0.717385	26	Clec3b	C-type lectin domain family 3; member b [Source:MGI Symbol;Acc:MGI:104540]
ENSRNOG00000004583	INTRON	7	1.18097e+08	0.656536	6	Mb	myoglobin (Mb); mRNA [Source:RefSeq mRNA;Acc:NM_021588]
ENSRNOG00000004583	PROMTER	7	1.1811e+08	0.641975	2	Mb	myoglobin (Mb); mRNA [Source:RefSeq mRNA;Acc:NM_021588]
ENSRNOG00000004608	INTRON	10	9.91365e+06	0.61737	6	Pam16	presequence translocase-associated motor 16 homolog (S. cerevisiae) (Pam16); mRNA [Source:RefSeq mRNA;Acc:NM_001100136]
ENSRNOG00000004743	INTRON	8	1.31434e+08	0.715156	27	Cdcp1	CUB domain containing protein 1 (Cdcp1); mRNA [Source:RefSeq mRNA;Acc:NM_001106869]
ENSRNOG00000004743	JUNCT	8	131432127	0.771175	2	Cdcp1	CUB domain containing protein 1 (Cdcp1); mRNA [Source:RefSeq mRNA;Acc:NM_001106869]
ENSRNOG00000004743	PROMTER	8	1.31455e+08	0.692053	8	Cdcp1	CUB domain containing protein 1 (Cdcp1); mRNA [Source:RefSeq mRNA;Acc:NM_001106869]
ENSRNOG00000004757	PROMTER	8	1.31502e+08	0.752144	30	Tmem158	transmembrane protein 158 (Tmem158); mRNA [Source:RefSeq mRNA;Acc:NM_057212]
ENSRNOG00000004760	EXON	8	1.31663e+08	0.736349	3	Lars2	leucyl-tRNA synthetase 2; mitochondrial (Lars2); mRNA [Source:RefSeq mRNA;Acc:NM_001108787]
ENSRNOG00000004760	INTRON	8	1.31646e+08	0.711851	158	Lars2	leucyl-tRNA synthetase 2; mitochondrial (Lars2); mRNA [Source:RefSeq mRNA;Acc:NM_001108787]
ENSRNOG00000004760	JUNCT	8	1.3166e+08	0.73052	10	Lars2	leucyl-tRNA synthetase 2; mitochondrial (Lars2); mRNA [Source:RefSeq mRNA;Acc:NM_001108787]
ENSRNOG00000004766	INTRON	10	9.92599e+06	0.624381	6	Glis2	GLIS family zinc finger 2 (Glis2); mRNA [Source:RefSeq mRNA;Acc:NM_001106978]
ENSRNOG00000004766	JUNCT	10	9.92529e+06	0.61653	2	Glis2	GLIS family zinc finger 2 (Glis2); mRNA [Source:RefSeq mRNA;Acc:NM_001106978]
ENSRNOG00000004766	PROMTER	10	9.94225e+06	0.642095	4	Glis2	GLIS family zinc finger 2 (Glis2); mRNA [Source:RefSeq mRNA;Acc:NM_001106978]
ENSRNOG00000004837	EXON	8	1.31736e+08	0.736406	3	Limd1	LIM domains containing 1 (Limd1); mRNA [Source:RefSeq mRNA;Acc:NM_001112737]
ENSRNOG00000004837	INTRON	8	1.31723e+08	0.694502	36	Limd1	LIM domains containing 1 (Limd1); mRNA [Source:RefSeq mRNA;Acc:NM_001112737]
ENSRNOG00000004837	JUNCT	8	1.31734e+08	0.729546	3	Limd1	LIM domains containing 1 (Limd1); mRNA [Source:RefSeq mRNA;Acc:NM_001112737]
ENSRNOG00000004837	PROMTER	8	1.31699e+08	0.665513	16	Limd1	LIM domains containing 1 (Limd1); mRNA [Source:RefSeq mRNA;Acc:NM_001112737]
ENSRNOG00000004837	UTR	8	131750839	0.72337	2	Limd1	LIM domains containing 1 (Limd1); mRNA [Source:RefSeq mRNA;Acc:NM_001112737]
ENSRNOG00000004937	INTRON	7	8.68866e+07	0.671307	88	Csmd3	N/A
ENSRNOG00000004937	JUNCT	7	8.67656e+07	0.666139	10	Csmd3	N/A
ENSRNOG00000005076	INTRON	X	1.35271e+08	0.617133	2	Bcorl1	BCL6 co-repressor-like 1 (Bcorl1); mRNA [Source:RefSeq mRNA;Acc:NM_001191587]
ENSRNOG00000005076	PROMTER	X	135256053	0.620863	1	Bcorl1	BCL6 co-repressor-like 1 (Bcorl1); mRNA [Source:RefSeq mRNA;Acc:NM_001191587]
ENSRNOG00000005083	PROMTER	3	1.76515e+08	0.619962	4	Rtfdc1	replication termination factor 2 domain containing 1 (Rtfdc1); mRNA [Source:RefSeq mRNA;Acc:NM_001033890]
ENSRNOG00000005149	EXON	8	131809615	0.726111	1	Sacm1l	SAC1 suppressor of actin mutations 1-like (yeast) (Sacm1l); mRNA [Source:RefSeq mRNA;Acc:NM_053798]
ENSRNOG00000005149	INTRON	8	1.31793e+08	0.704742	21	Sacm1l	SAC1 suppressor of actin mutations 1-like (yeast) (Sacm1l); mRNA [Source:RefSeq mRNA;Acc:NM_053798]
ENSRNOG00000005149	JUNCT	8	1.31809e+08	0.733204	4	Sacm1l	SAC1 suppressor of actin mutations 1-like (yeast) (Sacm1l); mRNA [Source:RefSeq mRNA;Acc:NM_053798]
ENSRNOG00000005149	PROMTER	8	1.31755e+08	0.687556	13	Sacm1l	SAC1 suppressor of actin mutations 1-like (yeast) (Sacm1l); mRNA [Source:RefSeq mRNA;Acc:NM_053798]
ENSRNOG00000005159	EXON	7	1.12649e+08	0.71169	10	Fam135b	Family with sequence similarity 135, member B [Source:RGD Symbol;Acc:1308133]
ENSRNOG00000005159	INTRON	7	1.12658e+08	0.705212	250	Fam135b	Family with sequence similarity 135, member B [Source:RGD Symbol;Acc:1308133]
ENSRNOG00000005159	JUNCT	7	1.12648e+08	0.700677	13	Fam135b	Family with sequence similarity 135, member B [Source:RGD Symbol;Acc:1308133]
ENSRNOG00000005227	PROMTER	10	9963589	0.635261	6	Tfap4	transcription factor AP-4 (Tfap4); mRNA [Source:RefSeq mRNA;Acc:NM_001108267]
ENSRNOG00000005246	PROMTER	3	176617484	0.614162	1	Tfap2c	transcription factor AP-2 gamma (Tfap2c); mRNA [Source:RefSeq mRNA;Acc:NM_201420]
ENSRNOG00000005336	INTRON	10	13229662	0.633438	1	Prss27	protease; serine 27 (Prss27); mRNA [Source:RefSeq mRNA;Acc:NM_182949]
ENSRNOG00000005344	INTRON	6	5.24478e+07	0.65571	15	Nol10	nucleolar protein 10 (Nol10); mRNA [Source:RefSeq mRNA;Acc:NM_001014076]
ENSRNOG00000005344	JUNCT	6	52447235	0.694981	1	Nol10	nucleolar protein 10 (Nol10); mRNA [Source:RefSeq mRNA;Acc:NM_001014076]
ENSRNOG00000005492	INTRON	6	5.27743e+07	0.666521	66	Hpcal1	hippocalcin-like 1 (Hpcal1); mRNA [Source:RefSeq mRNA;Acc:NM_017356]
ENSRNOG00000005492	JUNCT	6	52794009	0.628829	1	Hpcal1	hippocalcin-like 1 (Hpcal1); mRNA [Source:RefSeq mRNA;Acc:NM_017356]
ENSRNOG00000005515	INTRON	10	6.73516e+07	0.660325	52	Rhbdl3	rhomboid; veinlet-like 3 (Drosophila) (Rhbdl3); mRNA [Source:RefSeq mRNA;Acc:NM_001105819]
ENSRNOG00000005515	JUNCT	10	67362358	0.633151	2	Rhbdl3	rhomboid; veinlet-like 3 (Drosophila) (Rhbdl3); mRNA [Source:RefSeq mRNA;Acc:NM_001105819]
ENSRNOG00000005515	PROMTER	10	6.73328e+07	0.689659	3	Rhbdl3	rhomboid; veinlet-like 3 (Drosophila) (Rhbdl3); mRNA [Source:RefSeq mRNA;Acc:NM_001105819]
ENSRNOG00000005538	INTRON	10	67482039	0.634105	2	Psmd11	proteasome (prosome; macropain) 26S subunit; non-ATPase; 11 (Psmd11); mRNA [Source:RefSeq mRNA;Acc:NM_001107027]
ENSRNOG00000005538	JUNCT	10	67496811	0.629226	1	Psmd11	proteasome (prosome; macropain) 26S subunit; non-ATPase; 11 (Psmd11); mRNA [Source:RefSeq mRNA;Acc:NM_001107027]
ENSRNOG00000005614	INTRON	7	119141692	0.647823	3	Txn2	thioredoxin 2 (Txn2); mRNA [Source:RefSeq mRNA;Acc:NM_053331]
ENSRNOG00000005652	INTRON	4	202788863	0.615725	1	Cntn4	contactin 4 (Cntn4); mRNA [Source:RefSeq mRNA;Acc:NM_053879]
ENSRNOG00000005749	INTRON	7	1.19176e+08	0.655601	3	Foxred2	FAD-dependent oxidoreductase domain containing 2 (Foxred2); mRNA [Source:RefSeq mRNA;Acc:NM_001191787]
ENSRNOG00000005749	PROMTER	7	1.19183e+08	0.626343	2	Foxred2	FAD-dependent oxidoreductase domain containing 2 (Foxred2); mRNA [Source:RefSeq mRNA;Acc:NM_001191787]
ENSRNOG00000005758	INTRON	7	2.43604e+07	0.62362	16	Btbd11	BTB (POZ) domain containing 11 [Source:MGI Symbol;Acc:MGI:1921257]
ENSRNOG00000005802	EXON	5	129832494	0.620873	1	Usp24	ubiquitin specific peptidase 24 (Usp24); mRNA [Source:RefSeq mRNA;Acc:NM_001271206]
ENSRNOG00000005802	INTRON	5	1.298e+08	0.655024	58	Usp24	ubiquitin specific peptidase 24 (Usp24); mRNA [Source:RefSeq mRNA;Acc:NM_001271206]
ENSRNOG00000005802	JUNCT	5	1.29844e+08	0.642169	11	Usp24	ubiquitin specific peptidase 24 (Usp24); mRNA [Source:RefSeq mRNA;Acc:NM_001271206]
ENSRNOG00000005802	PROMTER	5	1.2974e+08	0.65333	11	Usp24	ubiquitin specific peptidase 24 (Usp24); mRNA [Source:RefSeq mRNA;Acc:NM_001271206]
ENSRNOG00000005905	INTRON	5	1.25702e+08	0.641277	166	Pde4b	phosphodiesterase 4B; cAMP specific (Pde4b); mRNA [Source:RefSeq mRNA;Acc:NM_017031]
ENSRNOG00000005905	PROMTER	5	1.25533e+08	0.637441	4	Pde4b	phosphodiesterase 4B; cAMP specific (Pde4b); mRNA [Source:RefSeq mRNA;Acc:NM_017031]
ENSRNOG00000005934	INTRON	8	8.41631e+07	0.685876	39	Mlip	muscular LMNA-interacting protein [Source:MGI Symbol;Acc:MGI:1916892]
ENSRNOG00000005970	INTRON	8	8.43556e+07	0.704828	83	Lrrc1	leucine rich repeat containing 1 (Lrrc1); mRNA [Source:RefSeq mRNA;Acc:NM_001014268]
ENSRNOG00000005970	PROMTER	8	8.44102e+07	0.709163	34	Lrrc1	leucine rich repeat containing 1 (Lrrc1); mRNA [Source:RefSeq mRNA;Acc:NM_001014268]
ENSRNOG00000006010	INTRON	8	1.31885e+08	0.666943	10	Slc6a20	solute carrier family 6 (proline IMINO transporter); member 20 (Slc6a20); mRNA [Source:RefSeq mRNA;Acc:NM_133296]
ENSRNOG00000006010	PROMTER	8	131908058	0.616397	3	Slc6a20	solute carrier family 6 (proline IMINO transporter); member 20 (Slc6a20); mRNA [Source:RefSeq mRNA;Acc:NM_133296]
ENSRNOG00000006056	EXON	6	60123567	0.658187	4	Asap2	ArfGAP with SH3 domain, ankyrin repeat and PH domain 2 [Source:RGD Symbol;Acc:1305263]
ENSRNOG00000006056	INTRON	6	6.01465e+07	0.70957	143	Asap2	ArfGAP with SH3 domain, ankyrin repeat and PH domain 2 [Source:RGD Symbol;Acc:1305263]
ENSRNOG00000006056	JUNCT	6	6.0156e+07	0.724781	32	Asap2	ArfGAP with SH3 domain, ankyrin repeat and PH domain 2 [Source:RGD Symbol;Acc:1305263]
ENSRNOG00000006056	PROMTER	6	6.01021e+07	0.647044	9	Asap2	ArfGAP with SH3 domain, ankyrin repeat and PH domain 2 [Source:RGD Symbol;Acc:1305263]
ENSRNOG00000006224	INTRON	8	8.45213e+07	0.682379	15	Klhl31	kelch-like family member 31 (Klhl31); mRNA [Source:RefSeq mRNA;Acc:NM_001108170]
ENSRNOG00000006224	PROMTER	8	8.45067e+07	0.662223	6	Klhl31	kelch-like family member 31 (Klhl31); mRNA [Source:RefSeq mRNA;Acc:NM_001108170]
ENSRNOG00000006226	EXON	7	1.19285e+08	0.660809	2	Cacng2	calcium channel; voltage-dependent; gamma subunit 2 (Cacng2); mRNA [Source:RefSeq mRNA;Acc:NM_053351]
ENSRNOG00000006226	INTRON	7	1.1929e+08	0.696851	62	Cacng2	calcium channel; voltage-dependent; gamma subunit 2 (Cacng2); mRNA [Source:RefSeq mRNA;Acc:NM_053351]
ENSRNOG00000006226	JUNCT	7	119284444	0.664119	1	Cacng2	calcium channel; voltage-dependent; gamma subunit 2 (Cacng2); mRNA [Source:RefSeq mRNA;Acc:NM_053351]
ENSRNOG00000006244	EXON	8	131941139	0.643587	1	Lztfl1	leucine zipper transcription factor-like 1 (Lztfl1); mRNA [Source:RefSeq mRNA;Acc:NM_001024266]
ENSRNOG00000006244	INTRON	8	1.31938e+08	0.65196	2	Lztfl1	leucine zipper transcription factor-like 1 (Lztfl1); mRNA [Source:RefSeq mRNA;Acc:NM_001024266]
ENSRNOG00000006244	JUNCT	8	131938486	0.694256	1	Lztfl1	leucine zipper transcription factor-like 1 (Lztfl1); mRNA [Source:RefSeq mRNA;Acc:NM_001024266]
ENSRNOG00000006244	PROMTER	8	1.31953e+08	0.679365	8	Lztfl1	leucine zipper transcription factor-like 1 (Lztfl1); mRNA [Source:RefSeq mRNA;Acc:NM_001024266]
ENSRNOG00000006263	INTRON	X	1.28999e+08	0.668405	13	Sh2d1a	SH2 domain containing 1A (Sh2d1a); mRNA [Source:RefSeq mRNA;Acc:NM_001109313]
ENSRNOG00000006263	PROMTER	X	1.28975e+08	0.626216	4	Sh2d1a	SH2 domain containing 1A (Sh2d1a); mRNA [Source:RefSeq mRNA;Acc:NM_001109313]
ENSRNOG00000006280	EXON	5	129879515	0.659444	1	Pcsk9	proprotein convertase subtilisin/kexin type 9 (Pcsk9); mRNA [Source:RefSeq mRNA;Acc:NM_199253]
ENSRNOG00000006280	INTRON	5	1.29881e+08	0.680889	3	Pcsk9	proprotein convertase subtilisin/kexin type 9 (Pcsk9); mRNA [Source:RefSeq mRNA;Acc:NM_199253]
ENSRNOG00000006280	UTR	5	129879515	0.659444	1	Pcsk9	proprotein convertase subtilisin/kexin type 9 (Pcsk9); mRNA [Source:RefSeq mRNA;Acc:NM_199253]
ENSRNOG00000006319	PROMTER	8	1.32016e+08	0.685705	10	Cxcr6	chemokine (C-X-C motif) receptor 6 (Cxcr6); mRNA [Source:RefSeq mRNA;Acc:NM_001102587]
ENSRNOG00000006331	INTRON	8	8.48342e+07	0.697814	8	Elovl5	ELOVL fatty acid elongase 5 (Elovl5); mRNA [Source:RefSeq mRNA;Acc:NM_134382]
ENSRNOG00000006331	PROMTER	8	8.48174e+07	0.633538	3	Elovl5	ELOVL fatty acid elongase 5 (Elovl5); mRNA [Source:RefSeq mRNA;Acc:NM_134382]
ENSRNOG00000006336	EXON	8	1.32011e+08	0.720216	23	Fyco1	FYVE and coiled-coil domain containing 1 (Fyco1); mRNA [Source:RefSeq mRNA;Acc:NM_001106870]
ENSRNOG00000006336	INTRON	8	1.3203e+08	0.697347	85	Fyco1	FYVE and coiled-coil domain containing 1 (Fyco1); mRNA [Source:RefSeq mRNA;Acc:NM_001106870]
ENSRNOG00000006336	JUNCT	8	1.3202e+08	0.672688	28	Fyco1	FYVE and coiled-coil domain containing 1 (Fyco1); mRNA [Source:RefSeq mRNA;Acc:NM_001106870]
ENSRNOG00000006336	PROMTER	8	1.32067e+08	0.672568	16	Fyco1	FYVE and coiled-coil domain containing 1 (Fyco1); mRNA [Source:RefSeq mRNA;Acc:NM_001106870]
ENSRNOG00000006336	UTR	8	1.32009e+08	0.753308	15	Fyco1	FYVE and coiled-coil domain containing 1 (Fyco1); mRNA [Source:RefSeq mRNA;Acc:NM_001106870]
ENSRNOG00000006357	INTRON	5	1.26304e+08	0.651359	76	Sgip1	SH3-containing GRB2-like protein 3-interacting protein 1 [Source:UniProtKB/TrEMBL;Acc:D3ZBD8]
ENSRNOG00000006357	JUNCT	5	1.26298e+08	0.664075	59	Sgip1	SH3-containing GRB2-like protein 3-interacting protein 1 [Source:UniProtKB/TrEMBL;Acc:D3ZBD8]
ENSRNOG00000006357	PROMTER	5	1.26254e+08	0.6329	8	Sgip1	SH3-containing GRB2-like protein 3-interacting protein 1 [Source:UniProtKB/TrEMBL;Acc:D3ZBD8]
ENSRNOG00000006358	EXON	6	6.02169e+07	0.682903	2	Itgb1bp1	integrin beta 1 binding protein 1 (Itgb1bp1); mRNA [Source:RefSeq mRNA;Acc:NM_001106719]
ENSRNOG00000006358	INTRON	6	6.02237e+07	0.692628	28	Itgb1bp1	integrin beta 1 binding protein 1 (Itgb1bp1); mRNA [Source:RefSeq mRNA;Acc:NM_001106719]
ENSRNOG00000006358	JUNCT	6	60220776	0.694408	6	Itgb1bp1	integrin beta 1 binding protein 1 (Itgb1bp1); mRNA [Source:RefSeq mRNA;Acc:NM_001106719]
ENSRNOG00000006358	PROMTER	6	60235701	0.626962	5	Itgb1bp1	integrin beta 1 binding protein 1 (Itgb1bp1); mRNA [Source:RefSeq mRNA;Acc:NM_001106719]
ENSRNOG00000006358	UTR	6	6.02169e+07	0.682903	2	Itgb1bp1	integrin beta 1 binding protein 1 (Itgb1bp1); mRNA [Source:RefSeq mRNA;Acc:NM_001106719]
ENSRNOG00000006426	EXON	7	5.03503e+07	0.678301	5	Syt1	synaptotagmin I (Syt1); mRNA [Source:RefSeq mRNA;Acc:NM_001033680]
ENSRNOG00000006426	INTRON	7	5.04513e+07	0.683087	427	Syt1	synaptotagmin I (Syt1); mRNA [Source:RefSeq mRNA;Acc:NM_001033680]
ENSRNOG00000006426	JUNCT	7	5.03389e+07	0.721261	6	Syt1	synaptotagmin I (Syt1); mRNA [Source:RefSeq mRNA;Acc:NM_001033680]
ENSRNOG00000006426	PROMTER	7	5.06539e+07	0.715076	20	Syt1	synaptotagmin I (Syt1); mRNA [Source:RefSeq mRNA;Acc:NM_001033680]
ENSRNOG00000006426	UTR	7	5.05306e+07	0.714799	2	Syt1	synaptotagmin I (Syt1); mRNA [Source:RefSeq mRNA;Acc:NM_001033680]
ENSRNOG00000006450	INTRON	10	86172895	0.638714	1	Erbb2	v-erb-b2 avian erythroblastic leukemia viral oncogene 2 (Erbb2); mRNA [Source:RefSeq mRNA;Acc:NM_017003]
ENSRNOG00000006450	JUNCT	10	86172968	0.613967	2	Erbb2	v-erb-b2 avian erythroblastic leukemia viral oncogene 2 (Erbb2); mRNA [Source:RefSeq mRNA;Acc:NM_017003]
ENSRNOG00000006543	EXON	5	129919037	0.652368	1	Bsnd	Bartter syndrome; infantile; with sensorineural deafness (Barttin) (Bsnd); mRNA [Source:RefSeq mRNA;Acc:NM_138979]
ENSRNOG00000006543	INTRON	5	129924733	0.673825	3	Bsnd	Bartter syndrome; infantile; with sensorineural deafness (Barttin) (Bsnd); mRNA [Source:RefSeq mRNA;Acc:NM_138979]
ENSRNOG00000006543	PROMTER	5	1.29933e+08	0.690493	12	Bsnd	Bartter syndrome; infantile; with sensorineural deafness (Barttin) (Bsnd); mRNA [Source:RefSeq mRNA;Acc:NM_138979]
ENSRNOG00000006543	UTR	5	129919037	0.652368	1	Bsnd	Bartter syndrome; infantile; with sensorineural deafness (Barttin) (Bsnd); mRNA [Source:RefSeq mRNA;Acc:NM_138979]
ENSRNOG00000006620	PROMTER	8	1.32075e+08	0.665636	20	Xcr1	chemokine (C motif) receptor 1 (Xcr1); mRNA [Source:RefSeq mRNA;Acc:NM_001106871]
ENSRNOG00000006622	PROMTER	7	24678320	0.628566	1	Cry1	cryptochrome 1 (photolyase-like) (Cry1); mRNA [Source:RefSeq mRNA;Acc:NM_198750]
ENSRNOG00000006627	INTRON	6	6.07275e+07	0.646615	8	Cys1	cystin 1 (Cys1); mRNA [Source:RefSeq mRNA;Acc:NM_001109597]
ENSRNOG00000006682	INTRON	7	5.24101e+07	0.658262	232	Nav3	neuron navigator 3 (Nav3); mRNA [Source:RefSeq mRNA;Acc:NM_001191782]
ENSRNOG00000006682	JUNCT	7	5.23652e+07	0.640634	6	Nav3	neuron navigator 3 (Nav3); mRNA [Source:RefSeq mRNA;Acc:NM_001191782]
ENSRNOG00000006682	PROMTER	7	5.25182e+07	0.632324	3	Nav3	neuron navigator 3 (Nav3); mRNA [Source:RefSeq mRNA;Acc:NM_001191782]
ENSRNOG00000006730	EXON	8	132279041	0.626261	1	Ccr1l1	chemokine (C-C motif) receptor 1-like 1 (Ccr1l1); mRNA [Source:RefSeq mRNA;Acc:NM_001106872]
ENSRNOG00000006777	EXON	6	6.09946e+07	0.632649	2	Mboat2	membrane bound O-acyltransferase domain containing 2 (Mboat2); mRNA [Source:RefSeq mRNA;Acc:NM_001108016]
ENSRNOG00000006777	INTRON	6	6.0944e+07	0.654119	60	Mboat2	membrane bound O-acyltransferase domain containing 2 (Mboat2); mRNA [Source:RefSeq mRNA;Acc:NM_001108016]
ENSRNOG00000006777	JUNCT	6	6.09938e+07	0.69175	5	Mboat2	membrane bound O-acyltransferase domain containing 2 (Mboat2); mRNA [Source:RefSeq mRNA;Acc:NM_001108016]
ENSRNOG00000006777	PROMTER	6	6.08772e+07	0.614097	2	Mboat2	membrane bound O-acyltransferase domain containing 2 (Mboat2); mRNA [Source:RefSeq mRNA;Acc:NM_001108016]
ENSRNOG00000006787	EXON	5	130021880	0.673322	2	Dhcr24	24-dehydrocholesterol reductase (Dhcr24); mRNA [Source:RefSeq mRNA;Acc:NM_001080148]
ENSRNOG00000006787	INTRON	5	1.3002e+08	0.683876	19	Dhcr24	24-dehydrocholesterol reductase (Dhcr24); mRNA [Source:RefSeq mRNA;Acc:NM_001080148]
ENSRNOG00000006787	JUNCT	5	130021779	0.68689	1	Dhcr24	24-dehydrocholesterol reductase (Dhcr24); mRNA [Source:RefSeq mRNA;Acc:NM_001080148]
ENSRNOG00000006787	PROMTER	5	1.30006e+08	0.646284	3	Dhcr24	24-dehydrocholesterol reductase (Dhcr24); mRNA [Source:RefSeq mRNA;Acc:NM_001080148]
ENSRNOG00000006998	PROMTER	7	2.62809e+07	0.621925	3	N/A	N/A
ENSRNOG00000006999	EXON	5	1.26454e+08	0.688433	2	Wdr78	WD repeat domain 78 (Wdr78); mRNA [Source:RefSeq mRNA;Acc:NM_001024786]
ENSRNOG00000006999	INTRON	5	1.26463e+08	0.691928	123	Wdr78	WD repeat domain 78 (Wdr78); mRNA [Source:RefSeq mRNA;Acc:NM_001024786]
ENSRNOG00000006999	JUNCT	5	1.26484e+08	0.644116	2	Wdr78	WD repeat domain 78 (Wdr78); mRNA [Source:RefSeq mRNA;Acc:NM_001024786]
ENSRNOG00000006999	PROMTER	5	126517208	0.63362	2	Wdr78	WD repeat domain 78 (Wdr78); mRNA [Source:RefSeq mRNA;Acc:NM_001024786]
ENSRNOG00000007019	INTRON	10	6.79282e+07	0.649766	3	Asic2	acid-sensing (proton-gated) ion channel 2 (Asic2); transcript variant MDEG2; mRNA [Source:RefSeq mRNA;Acc:NM_012892]
ENSRNOG00000007108	INTRON	3	1.7697e+08	0.633259	12	Bmp7	bone morphogenetic protein 7 (Bmp7); mRNA [Source:RefSeq mRNA;Acc:NM_001191856]
ENSRNOG00000007175	INTRON	5	1.26526e+08	0.668137	12	Mier1	mesoderm induction early response 1; transcriptional regulator (Mier1); mRNA [Source:RefSeq mRNA;Acc:NM_001131012]
ENSRNOG00000007175	PROMTER	5	1.26506e+08	0.651934	3	Mier1	mesoderm induction early response 1; transcriptional regulator (Mier1); mRNA [Source:RefSeq mRNA;Acc:NM_001131012]
ENSRNOG00000007189	INTRON	5	1.30082e+08	0.645003	14	Ttc22	tetratricopeptide repeat domain 22 (Ttc22); mRNA [Source:RefSeq mRNA;Acc:NM_001106671]
ENSRNOG00000007189	JUNCT	5	130086448	0.634261	1	Ttc22	tetratricopeptide repeat domain 22 (Ttc22); mRNA [Source:RefSeq mRNA;Acc:NM_001106671]
ENSRNOG00000007189	PROMTER	5	1.30065e+08	0.626824	3	Ttc22	tetratricopeptide repeat domain 22 (Ttc22); mRNA [Source:RefSeq mRNA;Acc:NM_001106671]
ENSRNOG00000007194	INTRON	6	60253836	0.647025	2	Cpsf3	cleavage and polyadenylation specific factor 3; 73kDa (Cpsf3); mRNA [Source:RefSeq mRNA;Acc:NM_001030030]
ENSRNOG00000007194	JUNCT	6	60254590	0.652665	1	Cpsf3	cleavage and polyadenylation specific factor 3; 73kDa (Cpsf3); mRNA [Source:RefSeq mRNA;Acc:NM_001030030]
ENSRNOG00000007194	PROMTER	6	6.02256e+07	0.691924	22	Cpsf3	cleavage and polyadenylation specific factor 3; 73kDa (Cpsf3); mRNA [Source:RefSeq mRNA;Acc:NM_001030030]
ENSRNOG00000007214	EXON	5	1.26741e+08	0.684383	7	Oma1	zinc metallopeptidase homolog (S. cerevisiae) (Oma1); mRNA [Source:RefSeq mRNA;Acc:NM_001106669]
ENSRNOG00000007214	INTRON	5	1.26734e+08	0.685895	93	Oma1	zinc metallopeptidase homolog (S. cerevisiae) (Oma1); mRNA [Source:RefSeq mRNA;Acc:NM_001106669]
ENSRNOG00000007214	JUNCT	5	1.26731e+08	0.66714	10	Oma1	zinc metallopeptidase homolog (S. cerevisiae) (Oma1); mRNA [Source:RefSeq mRNA;Acc:NM_001106669]
ENSRNOG00000007214	PROMTER	5	1.2671e+08	0.70683	33	Oma1	zinc metallopeptidase homolog (S. cerevisiae) (Oma1); mRNA [Source:RefSeq mRNA;Acc:NM_001106669]
ENSRNOG00000007214	UTR	5	126767189	0.665463	2	Oma1	zinc metallopeptidase homolog (S. cerevisiae) (Oma1); mRNA [Source:RefSeq mRNA;Acc:NM_001106669]
ENSRNOG00000007237	PROMTER	6	53095330	0.635711	2	Id2	inhibitor of DNA binding 2 (Id2); mRNA [Source:RefSeq mRNA;Acc:NM_013060]
ENSRNOG00000007323	INTRON	7	2.60804e+07	0.642798	35	Ric8b	resistance to inhibitors of cholinesterase 8 homolog B (C. elegans) (Ric8b); mRNA [Source:RefSeq mRNA;Acc:NM_175598]
ENSRNOG00000007327	EXON	5	1.30101e+08	0.679539	4	Pars2	prolyl-tRNA synthetase 2; mitochondrial (putative) (Pars2); mRNA [Source:RefSeq mRNA;Acc:NM_001014064]
ENSRNOG00000007327	INTRON	5	130100070	0.66069	2	Pars2	prolyl-tRNA synthetase 2; mitochondrial (putative) (Pars2); mRNA [Source:RefSeq mRNA;Acc:NM_001014064]
ENSRNOG00000007327	JUNCT	5	130100941	0.68179	1	Pars2	prolyl-tRNA synthetase 2; mitochondrial (putative) (Pars2); mRNA [Source:RefSeq mRNA;Acc:NM_001014064]
ENSRNOG00000007327	PROMTER	5	1.30092e+08	0.66338	4	Pars2	prolyl-tRNA synthetase 2; mitochondrial (putative) (Pars2); mRNA [Source:RefSeq mRNA;Acc:NM_001014064]
ENSRNOG00000007327	UTR	5	1.30101e+08	0.685399	2	Pars2	prolyl-tRNA synthetase 2; mitochondrial (putative) (Pars2); mRNA [Source:RefSeq mRNA;Acc:NM_001014064]
ENSRNOG00000007360	INTRON	7	2.59707e+07	0.6708	30	Rfx4	regulatory factor X; 4 (influences HLA class II expression) [Source:MGI Symbol;Acc:MGI:1918387]
ENSRNOG00000007377	INTRON	10	2.03824e+07	0.637376	3	Slit3	slit homolog 3 (Drosophila) (Slit3); mRNA [Source:RefSeq mRNA;Acc:NM_031321]
ENSRNOG00000007379	INTRON	6	6.02616e+07	0.710645	4	Iah1	isoamyl acetate-hydrolyzing esterase 1 homolog (S. cerevisiae) (Iah1); mRNA [Source:RefSeq mRNA;Acc:NM_001100540]
ENSRNOG00000007379	JUNCT	6	60262227	0.629694	1	Iah1	isoamyl acetate-hydrolyzing esterase 1 homolog (S. cerevisiae) (Iah1); mRNA [Source:RefSeq mRNA;Acc:NM_001100540]
ENSRNOG00000007379	PROMTER	6	6.02557e+07	0.659233	4	Iah1	isoamyl acetate-hydrolyzing esterase 1 homolog (S. cerevisiae) (Iah1); mRNA [Source:RefSeq mRNA;Acc:NM_001100540]
ENSRNOG00000007410	EXON	5	128074362	0.680403	1	Dab1	Dab; reelin signal transducer; homolog 1 (Drosophila) (Dab1); mRNA [Source:RefSeq mRNA;Acc:NM_153621]
ENSRNOG00000007410	INTRON	5	1.2801e+08	0.718109	493	Dab1	Dab; reelin signal transducer; homolog 1 (Drosophila) (Dab1); mRNA [Source:RefSeq mRNA;Acc:NM_153621]
ENSRNOG00000007410	JUNCT	5	1.2803e+08	0.708313	7	Dab1	Dab; reelin signal transducer; homolog 1 (Drosophila) (Dab1); mRNA [Source:RefSeq mRNA;Acc:NM_153621]
ENSRNOG00000007419	EXON	10	20483475	0.674625	3	Pank3	pantothenate kinase 3 (Pank3); mRNA [Source:RefSeq mRNA;Acc:NM_001108272]
ENSRNOG00000007419	INTRON	10	2.04826e+07	0.640571	3	Pank3	pantothenate kinase 3 (Pank3); mRNA [Source:RefSeq mRNA;Acc:NM_001108272]
ENSRNOG00000007419	UTR	10	20483475	0.674625	3	Pank3	pantothenate kinase 3 (Pank3); mRNA [Source:RefSeq mRNA;Acc:NM_001108272]
ENSRNOG00000007432	INTRON	7	2.49207e+07	0.67777	11	Polr3b	polymerase (RNA) III (DNA directed) polypeptide B (Polr3b); mRNA [Source:RefSeq mRNA;Acc:NM_001191878]
ENSRNOG00000007441	INTRON	5	4.37154e+07	0.63235	9	Klhl32	Kelch-like family member 32 [Source:RGD Symbol;Acc:1310364]
ENSRNOG00000007483	JUNCT	10	1.34262e+07	0.632455	2	Ccnf	cyclin F (Ccnf); mRNA [Source:RefSeq mRNA;Acc:NM_001100474]
ENSRNOG00000007506	PROMTER	5	4.38759e+07	0.619276	6	Ndufaf4	NADH dehydrogenase (ubiquinone) complex I; assembly factor 4 (Ndufaf4); mRNA [Source:RefSeq mRNA;Acc:NM_198783]
ENSRNOG00000007581	INTRON	7	30318008	0.619475	1	Slc17a8	solute carrier family 17 (vesicular glutamate transporter); member 8 (Slc17a8); mRNA [Source:RefSeq mRNA;Acc:NM_153725]
ENSRNOG00000007581	JUNCT	7	30316750	0.623073	1	Slc17a8	solute carrier family 17 (vesicular glutamate transporter); member 8 (Slc17a8); mRNA [Source:RefSeq mRNA;Acc:NM_153725]
ENSRNOG00000007639	EXON	5	1.28195e+08	0.711951	5	C8b	complement component 8; beta polypeptide (C8b); mRNA [Source:RefSeq mRNA;Acc:NM_001191759]
ENSRNOG00000007639	INTRON	5	1.28185e+08	0.71446	41	C8b	complement component 8; beta polypeptide (C8b); mRNA [Source:RefSeq mRNA;Acc:NM_001191759]
ENSRNOG00000007639	JUNCT	5	1.28185e+08	0.690963	11	C8b	complement component 8; beta polypeptide (C8b); mRNA [Source:RefSeq mRNA;Acc:NM_001191759]
ENSRNOG00000007639	PROMTER	5	1.28156e+08	0.699126	6	C8b	complement component 8; beta polypeptide (C8b); mRNA [Source:RefSeq mRNA;Acc:NM_001191759]
ENSRNOG00000007639	UTR	5	128196890	0.722225	1	C8b	complement component 8; beta polypeptide (C8b); mRNA [Source:RefSeq mRNA;Acc:NM_001191759]
ENSRNOG00000007681	PROMTER	3	1.1383e+07	0.680615	4	Brd3	bromodomain containing 3 (Brd3); mRNA [Source:RefSeq mRNA;Acc:NM_001108575]
ENSRNOG00000007682	INTRON	X	1.27754e+08	0.661565	37	Gria3	glutamate receptor; ionotropic; AMPA 3 (Gria3); transcript variant 1; mRNA [Source:RefSeq mRNA;Acc:NM_032990]
ENSRNOG00000007682	PROMTER	X	1.27648e+08	0.652347	3	Gria3	glutamate receptor; ionotropic; AMPA 3 (Gria3); transcript variant 1; mRNA [Source:RefSeq mRNA;Acc:NM_032990]
ENSRNOG00000007697	EXON	5	1.28209e+08	0.770733	3	C8a	complement component 8; alpha polypeptide (C8a); mRNA [Source:RefSeq mRNA;Acc:NM_001106670]
ENSRNOG00000007697	INTRON	5	1.28239e+08	0.648113	24	C8a	complement component 8; alpha polypeptide (C8a); mRNA [Source:RefSeq mRNA;Acc:NM_001106670]
ENSRNOG00000007697	JUNCT	5	128243555	0.642805	2	C8a	complement component 8; alpha polypeptide (C8a); mRNA [Source:RefSeq mRNA;Acc:NM_001106670]
ENSRNOG00000007697	PROMTER	5	1.28262e+08	0.62734	2	C8a	complement component 8; alpha polypeptide (C8a); mRNA [Source:RefSeq mRNA;Acc:NM_001106670]
ENSRNOG00000007697	UTR	5	1.28209e+08	0.773188	2	C8a	complement component 8; alpha polypeptide (C8a); mRNA [Source:RefSeq mRNA;Acc:NM_001106670]
ENSRNOG00000007706	INTRON	5	1.28485e+08	0.670847	28	Prkaa2	protein kinase; AMP-activated; alpha 2 catalytic subunit (Prkaa2); mRNA [Source:RefSeq mRNA;Acc:NM_023991]
ENSRNOG00000007706	JUNCT	5	128470358	0.735914	1	Prkaa2	protein kinase; AMP-activated; alpha 2 catalytic subunit (Prkaa2); mRNA [Source:RefSeq mRNA;Acc:NM_023991]
ENSRNOG00000007706	PROMTER	5	1.28509e+08	0.66424	22	Prkaa2	protein kinase; AMP-activated; alpha 2 catalytic subunit (Prkaa2); mRNA [Source:RefSeq mRNA;Acc:NM_023991]
ENSRNOG00000007739	EXON	10	20507182	0.620605	1	Rars	arginyl-tRNA synthetase (Rars); mRNA [Source:RefSeq mRNA;Acc:NM_001105777]
ENSRNOG00000007739	INTRON	10	2.05123e+07	0.623325	4	Rars	arginyl-tRNA synthetase (Rars); mRNA [Source:RefSeq mRNA;Acc:NM_001105777]
ENSRNOG00000007739	JUNCT	10	20507038	0.613598	1	Rars	arginyl-tRNA synthetase (Rars); mRNA [Source:RefSeq mRNA;Acc:NM_001105777]
ENSRNOG00000007739	PROMTER	10	2.05353e+07	0.651071	12	Rars	arginyl-tRNA synthetase (Rars); mRNA [Source:RefSeq mRNA;Acc:NM_001105777]
ENSRNOG00000007799	EXON	5	130180931	0.614191	1	Fam151a	family with sequence similarity 151; member A (Fam151a); mRNA [Source:RefSeq mRNA;Acc:NM_001005558]
ENSRNOG00000007799	INTRON	5	1.30186e+08	0.638149	18	Fam151a	family with sequence similarity 151; member A (Fam151a); mRNA [Source:RefSeq mRNA;Acc:NM_001005558]
ENSRNOG00000007799	JUNCT	5	1.30186e+08	0.653614	6	Fam151a	family with sequence similarity 151; member A (Fam151a); mRNA [Source:RefSeq mRNA;Acc:NM_001005558]
ENSRNOG00000007799	PROMTER	5	1.30179e+08	0.64703	13	Fam151a	family with sequence similarity 151; member A (Fam151a); mRNA [Source:RefSeq mRNA;Acc:NM_001005558]
ENSRNOG00000007818	INTRON	7	1.1476e+08	0.628963	3	SLC45A4	Solute carrier family 45, member 4 [Source:RGD Symbol;Acc:1309971]
ENSRNOG00000007837	EXON	5	130197085	0.665039	1	Acot11	acyl-CoA thioesterase 11 (Acot11); mRNA [Source:RefSeq mRNA;Acc:NM_001271383]
ENSRNOG00000007837	INTRON	5	1.30196e+08	0.649594	25	Acot11	acyl-CoA thioesterase 11 (Acot11); mRNA [Source:RefSeq mRNA;Acc:NM_001271383]
ENSRNOG00000007837	JUNCT	5	1.30196e+08	0.6519	6	Acot11	acyl-CoA thioesterase 11 (Acot11); mRNA [Source:RefSeq mRNA;Acc:NM_001271383]
ENSRNOG00000007900	INTRON	4	5.67582e+07	0.707707	40	Tspan33	tetraspanin 33 (Tspan33); mRNA [Source:RefSeq mRNA;Acc:NM_001109227]
ENSRNOG00000007900	JUNCT	4	56763591	0.666956	1	Tspan33	tetraspanin 33 (Tspan33); mRNA [Source:RefSeq mRNA;Acc:NM_001109227]
ENSRNOG00000007900	PROMTER	4	5.67441e+07	0.63237	7	Tspan33	tetraspanin 33 (Tspan33); mRNA [Source:RefSeq mRNA;Acc:NM_001109227]
ENSRNOG00000007916	EXON	7	114436055	0.634977	2	Ptk2	protein tyrosine kinase 2 (Ptk2); mRNA [Source:RefSeq mRNA;Acc:NM_013081]
ENSRNOG00000007916	INTRON	7	1.14473e+08	0.646389	11	Ptk2	protein tyrosine kinase 2 (Ptk2); mRNA [Source:RefSeq mRNA;Acc:NM_013081]
ENSRNOG00000007916	JUNCT	7	114431711	0.612483	1	Ptk2	protein tyrosine kinase 2 (Ptk2); mRNA [Source:RefSeq mRNA;Acc:NM_013081]
ENSRNOG00000007916	PROMTER	7	1.14529e+08	0.635184	3	Ptk2	protein tyrosine kinase 2 (Ptk2); mRNA [Source:RefSeq mRNA;Acc:NM_013081]
ENSRNOG00000007920	INTRON	5	1.30441e+08	0.675442	71	Ssbp3	single stranded DNA binding protein 3 (Ssbp3); mRNA [Source:RefSeq mRNA;Acc:NM_053358]
ENSRNOG00000007920	JUNCT	5	130482477	0.631308	1	Ssbp3	single stranded DNA binding protein 3 (Ssbp3); mRNA [Source:RefSeq mRNA;Acc:NM_053358]
ENSRNOG00000007932	INTRON	8	8.49217e+07	0.668674	6	Gcm1	glial cells missing homolog 1 (Drosophila) (Gcm1); mRNA [Source:RefSeq mRNA;Acc:NM_017186]
ENSRNOG00000007932	PROMTER	8	8.49153e+07	0.706827	33	Gcm1	glial cells missing homolog 1 (Drosophila) (Gcm1); mRNA [Source:RefSeq mRNA;Acc:NM_017186]
ENSRNOG00000008003	PROMTER	3	2.65987e+07	0.634325	11	Olr434	olfactory receptor 434 (Olr434); mRNA [Source:RefSeq mRNA;Acc:NM_001000397]
ENSRNOG00000008016	PROMTER	7	25078625	0.613744	1	Ckap4	cytoskeleton-associated protein 4 (Ckap4); mRNA [Source:RefSeq mRNA;Acc:NM_001108740]
ENSRNOG00000008019	PROMTER	7	80729087	0.630389	2	Oxr1	oxidation resistance 1 (Oxr1); transcript variant 2; mRNA [Source:RefSeq mRNA;Acc:NM_057153]
ENSRNOG00000008043	PROMTER	11	9.07105e+07	0.644261	3	N/A	N/A
ENSRNOG00000008053	INTRON	15	4.40604e+07	0.64032	138	Atp8a2	ATPase; aminophospholipid transporter-like; class I; type 8A; member 2 [Source:MGI Symbol;Acc:MGI:1354710]
ENSRNOG00000008053	JUNCT	15	4.41381e+07	0.676563	17	Atp8a2	ATPase; aminophospholipid transporter-like; class I; type 8A; member 2 [Source:MGI Symbol;Acc:MGI:1354710]
ENSRNOG00000008053	PROMTER	15	44213278	0.612343	1	Atp8a2	ATPase; aminophospholipid transporter-like; class I; type 8A; member 2 [Source:MGI Symbol;Acc:MGI:1354710]
ENSRNOG00000008065	INTRON	10	2.05425e+07	0.643584	9	Wwc1	WW; C2 and coiled-coil domain containing 1 [Source:MGI Symbol;Acc:MGI:2388637]
ENSRNOG00000008104	INTRON	6	6.03482e+07	0.654109	22	Ywhaq	tyrosine 3-monooxygenase/tryptophan 5-monooxygenase activation protein; theta polypeptide (Ywhaq); mRNA [Source:RefSeq mRNA;Acc:NM_013053]
ENSRNOG00000008104	PROMTER	6	60363512	0.671702	4	Ywhaq	tyrosine 3-monooxygenase/tryptophan 5-monooxygenase activation protein; theta polypeptide (Ywhaq); mRNA [Source:RefSeq mRNA;Acc:NM_013053]
ENSRNOG00000008113	EXON	5	151145091	0.619786	1	RGD1561149	similar to mKIAA1522 protein (RGD1561149); mRNA [Source:RefSeq mRNA;Acc:NM_001134629]
ENSRNOG00000008113	JUNCT	5	151145762	0.62913	1	RGD1561149	similar to mKIAA1522 protein (RGD1561149); mRNA [Source:RefSeq mRNA;Acc:NM_001134629]
ENSRNOG00000008113	PROMTER	5	1.5115e+08	0.639464	3	RGD1561149	similar to mKIAA1522 protein (RGD1561149); mRNA [Source:RefSeq mRNA;Acc:NM_001134629]
ENSRNOG00000008116	INTRON	5	1.28595e+08	0.681028	79	Ppap2b	phosphatidic acid phosphatase type 2B (Ppap2b); mRNA [Source:RefSeq mRNA;Acc:NM_138905]
ENSRNOG00000008116	JUNCT	5	128601632	0.692774	1	Ppap2b	phosphatidic acid phosphatase type 2B (Ppap2b); mRNA [Source:RefSeq mRNA;Acc:NM_138905]
ENSRNOG00000008116	PROMTER	5	1.28549e+08	0.67818	18	Ppap2b	phosphatidic acid phosphatase type 2B (Ppap2b); mRNA [Source:RefSeq mRNA;Acc:NM_138905]
ENSRNOG00000008174	EXON	7	26433740	0.631098	1	Appl2	adaptor protein; phosphotyrosine interaction; PH domain and leucine zipper containing 2 (Appl2); mRNA [Source:RefSeq mRNA;Acc:NM_001108741]
ENSRNOG00000008174	INTRON	7	26431222	0.640012	14	Appl2	adaptor protein; phosphotyrosine interaction; PH domain and leucine zipper containing 2 (Appl2); mRNA [Source:RefSeq mRNA;Acc:NM_001108741]
ENSRNOG00000008174	JUNCT	7	26431659	0.626355	3	Appl2	adaptor protein; phosphotyrosine interaction; PH domain and leucine zipper containing 2 (Appl2); mRNA [Source:RefSeq mRNA;Acc:NM_001108741]
ENSRNOG00000008174	PROMTER	7	2.63779e+07	0.624035	5	Appl2	adaptor protein; phosphotyrosine interaction; PH domain and leucine zipper containing 2 (Appl2); mRNA [Source:RefSeq mRNA;Acc:NM_001108741]
ENSRNOG00000008212	INTRON	3	11433317	0.645934	1	Wdr5	WD repeat domain 5 (Wdr5); mRNA [Source:RefSeq mRNA;Acc:NM_001039034]
ENSRNOG00000008300	EXON	5	1.51286e+08	0.644221	2	Zbtb8a	zinc finger and BTB domain containing 8a (Zbtb8a); mRNA [Source:RefSeq mRNA;Acc:NM_001107913]
ENSRNOG00000008300	INTRON	5	1.5129e+08	0.645916	2	Zbtb8a	zinc finger and BTB domain containing 8a (Zbtb8a); mRNA [Source:RefSeq mRNA;Acc:NM_001107913]
ENSRNOG00000008300	UTR	5	1.51286e+08	0.644221	2	Zbtb8a	zinc finger and BTB domain containing 8a (Zbtb8a); mRNA [Source:RefSeq mRNA;Acc:NM_001107913]
ENSRNOG00000008331	EXON	7	26444618	0.641096	1	RGD1309995	Protein RGD1309995 [Source:UniProtKB/TrEMBL;Acc:D4A7I6]
ENSRNOG00000008331	INTRON	7	2.6461e+07	0.64903	54	RGD1309995	Protein RGD1309995 [Source:UniProtKB/TrEMBL;Acc:D4A7I6]
ENSRNOG00000008331	JUNCT	7	2.64576e+07	0.639948	12	RGD1309995	Protein RGD1309995 [Source:UniProtKB/TrEMBL;Acc:D4A7I6]
ENSRNOG00000008331	PROMTER	7	2.65007e+07	0.649174	5	RGD1309995	Protein RGD1309995 [Source:UniProtKB/TrEMBL;Acc:D4A7I6]
ENSRNOG00000008332	INTRON	4	56792822	0.652443	3	Smo	smoothened; frizzled family receptor (Smo); mRNA [Source:RefSeq mRNA;Acc:NM_012807]
ENSRNOG00000008332	PROMTER	4	5.67839e+07	0.70159	13	Smo	smoothened; frizzled family receptor (Smo); mRNA [Source:RefSeq mRNA;Acc:NM_012807]
ENSRNOG00000008338	PROMTER	5	1.51377e+08	0.683814	6	Bsdc1	BSD domain containing 1 [Source:MGI Symbol;Acc:MGI:1913466]
ENSRNOG00000008479	EXON	6	4480993	0.653599	21	Slc8a1	solute carrier family 8 (sodium/calcium exchanger); member 1 (Slc8a1); transcript variant 9; mRNA [Source:RefSeq mRNA;Acc:NM_001270779]
ENSRNOG00000008479	INTRON	6	4.35404e+06	0.617266	3	Slc8a1	solute carrier family 8 (sodium/calcium exchanger); member 1 (Slc8a1); transcript variant 9; mRNA [Source:RefSeq mRNA;Acc:NM_001270779]
ENSRNOG00000008524	EXON	4	34306204	0.64852	1	Glcci1	glucocorticoid induced transcript 1 (Glcci1); mRNA [Source:RefSeq mRNA;Acc:NM_001177442]
ENSRNOG00000008524	INTRON	4	3.43413e+07	0.663174	105	Glcci1	glucocorticoid induced transcript 1 (Glcci1); mRNA [Source:RefSeq mRNA;Acc:NM_001177442]
ENSRNOG00000008533	INTRON	7	114295333	0.636131	1	Ago2	argonaute RISC catalytic component 2 (Ago2); mRNA [Source:RefSeq mRNA;Acc:NM_021597]
ENSRNOG00000008533	JUNCT	7	114295890	0.661463	1	Ago2	argonaute RISC catalytic component 2 (Ago2); mRNA [Source:RefSeq mRNA;Acc:NM_021597]
ENSRNOG00000008548	PROMTER	5	1.51324e+08	0.631159	7	N/A	Protein LOC100360940 [Source:UniProtKB/TrEMBL;Acc:D4A7Z5]
ENSRNOG00000008552	INTRON	3	7.89363e+07	0.630473	3	P2RX3	purinergic receptor P2X; ligand-gated ion channel; 3 (P2rx3); transcript variant 1; mRNA [Source:RefSeq mRNA;Acc:NM_031075]
ENSRNOG00000008628	INTRON	4	3.45274e+07	0.674023	70	Ica1	islet cell autoantigen 1 (Ica1); mRNA [Source:RefSeq mRNA;Acc:NM_030844]
ENSRNOG00000008628	JUNCT	4	3.45267e+07	0.650893	7	Ica1	islet cell autoantigen 1 (Ica1); mRNA [Source:RefSeq mRNA;Acc:NM_030844]
ENSRNOG00000008657	PROMTER	7	8.57675e+07	0.674901	15	N/A	Uncharacterized protein [Source:UniProtKB/TrEMBL;Acc:D3ZE54]
ENSRNOG00000008691	EXON	8	85009101	0.671629	1	Ick	intestinal cell kinase (Ick); mRNA [Source:RefSeq mRNA;Acc:NM_138886]
ENSRNOG00000008691	INTRON	8	8.50018e+07	0.669341	31	Ick	intestinal cell kinase (Ick); mRNA [Source:RefSeq mRNA;Acc:NM_138886]
ENSRNOG00000008691	JUNCT	8	85005215	0.701925	2	Ick	intestinal cell kinase (Ick); mRNA [Source:RefSeq mRNA;Acc:NM_138886]
ENSRNOG00000008700	PROMTER	10	66469352	0.617152	1	Cryba1	crystallin; beta A1 (Cryba1); mRNA [Source:RefSeq mRNA;Acc:NM_013056]
ENSRNOG00000008704	EXON	10	65803491	0.651847	1	Nlk	nemo like kinase (Nlk); mRNA [Source:RefSeq mRNA;Acc:NM_001191924]
ENSRNOG00000008704	INTRON	10	6.57468e+07	0.645999	18	Nlk	nemo like kinase (Nlk); mRNA [Source:RefSeq mRNA;Acc:NM_001191924]
ENSRNOG00000008704	JUNCT	10	65801496	0.636066	1	Nlk	nemo like kinase (Nlk); mRNA [Source:RefSeq mRNA;Acc:NM_001191924]
ENSRNOG00000008704	PROMTER	10	6.56724e+07	0.672953	10	Nlk	nemo like kinase (Nlk); mRNA [Source:RefSeq mRNA;Acc:NM_001191924]
ENSRNOG00000008704	UTR	10	65803491	0.651847	1	Nlk	nemo like kinase (Nlk); mRNA [Source:RefSeq mRNA;Acc:NM_001191924]
ENSRNOG00000008713	EXON	7	26732913	0.630166	1	Slc41a2	solute carrier family 41 (magnesium transporter); member 2 (Slc41a2); mRNA [Source:RefSeq mRNA;Acc:NM_001108742]
ENSRNOG00000008713	INTRON	7	2.66958e+07	0.627734	4	Slc41a2	solute carrier family 41 (magnesium transporter); member 2 (Slc41a2); mRNA [Source:RefSeq mRNA;Acc:NM_001108742]
ENSRNOG00000008713	PROMTER	7	2.66499e+07	0.64128	2	Slc41a2	solute carrier family 41 (magnesium transporter); member 2 (Slc41a2); mRNA [Source:RefSeq mRNA;Acc:NM_001108742]
ENSRNOG00000008713	UTR	7	26732913	0.630166	1	Slc41a2	solute carrier family 41 (magnesium transporter); member 2 (Slc41a2); mRNA [Source:RefSeq mRNA;Acc:NM_001108742]
ENSRNOG00000008749	EXON	3	11841385	0.764158	2	Col5a1	collagen alpha-1(V) chain precursor [Source:RefSeq peptide;Acc:NP_604447]
ENSRNOG00000008749	INTRON	3	1.18689e+07	0.715589	133	Col5a1	collagen alpha-1(V) chain precursor [Source:RefSeq peptide;Acc:NP_604447]
ENSRNOG00000008749	JUNCT	3	1.18653e+07	0.729365	17	Col5a1	collagen alpha-1(V) chain precursor [Source:RefSeq peptide;Acc:NP_604447]
ENSRNOG00000008749	UTR	3	11830902	0.734272	1	Col5a1	collagen alpha-1(V) chain precursor [Source:RefSeq peptide;Acc:NP_604447]
ENSRNOG00000008752	EXON	4	57139912	0.77418	1	Nrf1	nuclear respiratory factor 1 (Nrf1); mRNA [Source:RefSeq mRNA;Acc:NM_001100708]
ENSRNOG00000008752	INTRON	4	5.71663e+07	0.68388	59	Nrf1	nuclear respiratory factor 1 (Nrf1); mRNA [Source:RefSeq mRNA;Acc:NM_001100708]
ENSRNOG00000008752	JUNCT	4	5.7152e+07	0.762434	3	Nrf1	nuclear respiratory factor 1 (Nrf1); mRNA [Source:RefSeq mRNA;Acc:NM_001100708]
ENSRNOG00000008752	PROMTER	4	5.71352e+07	0.681401	30	Nrf1	nuclear respiratory factor 1 (Nrf1); mRNA [Source:RefSeq mRNA;Acc:NM_001100708]
ENSRNOG00000008752	UTR	4	57139912	0.77418	1	Nrf1	nuclear respiratory factor 1 (Nrf1); mRNA [Source:RefSeq mRNA;Acc:NM_001100708]
ENSRNOG00000008798	EXON	10	6.66639e+07	0.643225	2	Pipox	pipecolic acid oxidase (Pipox); mRNA [Source:RefSeq mRNA;Acc:NM_001012009]
ENSRNOG00000008798	INTRON	10	6.66664e+07	0.65385	7	Pipox	pipecolic acid oxidase (Pipox); mRNA [Source:RefSeq mRNA;Acc:NM_001012009]
ENSRNOG00000008798	PROMTER	10	66682297	0.643393	10	Pipox	pipecolic acid oxidase (Pipox); mRNA [Source:RefSeq mRNA;Acc:NM_001012009]
ENSRNOG00000008885	INTRON	7	2.67997e+07	0.633807	25	Chst11	carbohydrate (chondroitin 4) sulfotransferase 11 (Chst11); mRNA [Source:RefSeq mRNA;Acc:NM_001108079]
ENSRNOG00000009069	EXON	10	6.58515e+07	0.627137	7	Tnfaip1	tumor necrosis factor; alpha-induced protein 1 (endothelial) (Tnfaip1); mRNA [Source:RefSeq mRNA;Acc:NM_182950]
ENSRNOG00000009069	UTR	10	6.58515e+07	0.627137	7	Tnfaip1	tumor necrosis factor; alpha-induced protein 1 (endothelial) (Tnfaip1); mRNA [Source:RefSeq mRNA;Acc:NM_182950]
ENSRNOG00000009103	PROMTER	7	114257646	0.643584	3	Chrac1	chromatin accessibility complex 1 (Chrac1); mRNA [Source:RefSeq mRNA;Acc:NM_001134880]
ENSRNOG00000009148	EXON	5	130533901	0.670362	2	Cyb5rl	Protein Cyb5rl; RCG50164; isoform CRA_b [Source:UniProtKB/TrEMBL;Acc:D3ZF30]
ENSRNOG00000009148	INTRON	5	1.30533e+08	0.647973	2	Cyb5rl	Protein Cyb5rl; RCG50164; isoform CRA_b [Source:UniProtKB/TrEMBL;Acc:D3ZF30]
ENSRNOG00000009166	PROMTER	6	136549024	0.627985	4	Ddx24	DEAD (Asp-Glu-Ala-Asp) box helicase 24 (Ddx24); mRNA [Source:RefSeq mRNA;Acc:NM_199119]
ENSRNOG00000009221	INTRON	5	1.30556e+08	0.641162	4	Cdcp2	CUB domain containing protein 2 [Source:RGD Symbol;Acc:1563467]
ENSRNOG00000009221	JUNCT	5	1.30559e+08	0.701043	2	Cdcp2	CUB domain containing protein 2 [Source:RGD Symbol;Acc:1563467]
ENSRNOG00000009252	EXON	10	65853082	0.638392	3	Poldip2	polymerase (DNA-directed); delta interacting protein 2 (Poldip2); mRNA [Source:RefSeq mRNA;Acc:NM_001105816]
ENSRNOG00000009252	INTRON	10	6.58575e+07	0.632393	11	Poldip2	polymerase (DNA-directed); delta interacting protein 2 (Poldip2); mRNA [Source:RefSeq mRNA;Acc:NM_001105816]
ENSRNOG00000009252	JUNCT	10	65861398	0.630642	1	Poldip2	polymerase (DNA-directed); delta interacting protein 2 (Poldip2); mRNA [Source:RefSeq mRNA;Acc:NM_001105816]
ENSRNOG00000009252	PROMTER	10	6.5864e+07	0.651775	11	Poldip2	polymerase (DNA-directed); delta interacting protein 2 (Poldip2); mRNA [Source:RefSeq mRNA;Acc:NM_001105816]
ENSRNOG00000009252	UTR	10	65853082	0.638392	3	Poldip2	polymerase (DNA-directed); delta interacting protein 2 (Poldip2); mRNA [Source:RefSeq mRNA;Acc:NM_001105816]
ENSRNOG00000009263	INTRON	6	136553709	0.631107	1	Ifi27	interferon; alpha-inducible protein 27 (Ifi27); mRNA [Source:RefSeq mRNA;Acc:NM_203410]
ENSRNOG00000009330	EXON	8	8.54448e+07	0.698179	4	Slc17a5	solute carrier family 17 (acidic sugar transporter); member 5 (Slc17a5); mRNA [Source:RefSeq mRNA;Acc:NM_001009713]
ENSRNOG00000009330	INTRON	8	8.54632e+07	0.700663	6	Slc17a5	solute carrier family 17 (acidic sugar transporter); member 5 (Slc17a5); mRNA [Source:RefSeq mRNA;Acc:NM_001009713]
ENSRNOG00000009330	JUNCT	8	8.54474e+07	0.65667	3	Slc17a5	solute carrier family 17 (acidic sugar transporter); member 5 (Slc17a5); mRNA [Source:RefSeq mRNA;Acc:NM_001009713]
ENSRNOG00000009330	PROMTER	8	8.54793e+07	0.754602	8	Slc17a5	solute carrier family 17 (acidic sugar transporter); member 5 (Slc17a5); mRNA [Source:RefSeq mRNA;Acc:NM_001009713]
ENSRNOG00000009330	UTR	8	85441043	0.71695	3	Slc17a5	solute carrier family 17 (acidic sugar transporter); member 5 (Slc17a5); mRNA [Source:RefSeq mRNA;Acc:NM_001009713]
ENSRNOG00000009342	EXON	3	11977337	0.801299	1	Fcnb	ficolin B (Fcnb); mRNA [Source:RefSeq mRNA;Acc:NM_053634]
ENSRNOG00000009342	INTRON	3	1.1981e+07	0.739365	8	Fcnb	ficolin B (Fcnb); mRNA [Source:RefSeq mRNA;Acc:NM_053634]
ENSRNOG00000009342	JUNCT	3	1.19782e+07	0.775308	11	Fcnb	ficolin B (Fcnb); mRNA [Source:RefSeq mRNA;Acc:NM_053634]
ENSRNOG00000009342	PROMTER	3	1.19889e+07	0.760625	19	Fcnb	ficolin B (Fcnb); mRNA [Source:RefSeq mRNA;Acc:NM_053634]
ENSRNOG00000009350	INTRON	10	6.67154e+07	0.66107	17	Sez6	seizure related 6 homolog (mouse) (Sez6); mRNA [Source:RefSeq mRNA;Acc:NM_001105754]
ENSRNOG00000009350	PROMTER	10	6.67088e+07	0.650464	3	Sez6	seizure related 6 homolog (mouse) (Sez6); mRNA [Source:RefSeq mRNA;Acc:NM_001105754]
ENSRNOG00000009360	EXON	7	1.20125e+08	0.729208	5	Sh3bp1	SH3-domain binding protein 1 (Sh3bp1); mRNA [Source:RefSeq mRNA;Acc:NM_001171981]
ENSRNOG00000009360	INTRON	7	1.20126e+08	0.713948	2	Sh3bp1	SH3-domain binding protein 1 (Sh3bp1); mRNA [Source:RefSeq mRNA;Acc:NM_001171981]
ENSRNOG00000009360	JUNCT	7	1.20124e+08	0.702968	13	Sh3bp1	SH3-domain binding protein 1 (Sh3bp1); mRNA [Source:RefSeq mRNA;Acc:NM_001171981]
ENSRNOG00000009398	EXON	5	130632028	0.653638	1	Tceanc2	transcription elongation factor A (SII) N-terminal and central domain containing 2 (Tceanc2); mRNA [Source:RefSeq mRNA;Acc:NM_001014260]
ENSRNOG00000009398	INTRON	5	1.30608e+08	0.639616	20	Tceanc2	transcription elongation factor A (SII) N-terminal and central domain containing 2 (Tceanc2); mRNA [Source:RefSeq mRNA;Acc:NM_001014260]
ENSRNOG00000009398	JUNCT	5	130595944	0.622695	1	Tceanc2	transcription elongation factor A (SII) N-terminal and central domain containing 2 (Tceanc2); mRNA [Source:RefSeq mRNA;Acc:NM_001014260]
ENSRNOG00000009398	PROMTER	5	1.30641e+08	0.664374	9	Tceanc2	transcription elongation factor A (SII) N-terminal and central domain containing 2 (Tceanc2); mRNA [Source:RefSeq mRNA;Acc:NM_001014260]
ENSRNOG00000009398	UTR	5	130632028	0.653638	1	Tceanc2	transcription elongation factor A (SII) N-terminal and central domain containing 2 (Tceanc2); mRNA [Source:RefSeq mRNA;Acc:NM_001014260]
ENSRNOG00000009432	INTRON	6	1.11441e+08	0.641154	5	Eif2s1	eukaryotic translation initiation factor 2; subunit 1 alpha (Eif2s1); mRNA [Source:RefSeq mRNA;Acc:NM_019356]
ENSRNOG00000009446	INTRON	3	1.16057e+07	0.725095	53	Rxra	retinoid X receptor alpha (Rxra); mRNA [Source:RefSeq mRNA;Acc:NM_012805]
ENSRNOG00000009566	INTRON	10	66804919	0.624001	1	Phf12	PHD finger protein 12 (Phf12); mRNA [Source:RefSeq mRNA;Acc:NM_001013117]
ENSRNOG00000009570	PROMTER	7	1.20125e+08	0.716562	18	Pdxp	pyridoxal (pyridoxine; vitamin B6) phosphatase (Pdxp); mRNA [Source:RefSeq mRNA;Acc:NM_001135819]
ENSRNOG00000009643	EXON	10	86516931	0.650105	1	Msl1	male-specific lethal 1 homolog (Drosophila) (Msl1); mRNA [Source:RefSeq mRNA;Acc:NM_001107048]
ENSRNOG00000009643	INTRON	10	86515906	0.637997	1	Msl1	male-specific lethal 1 homolog (Drosophila) (Msl1); mRNA [Source:RefSeq mRNA;Acc:NM_001107048]
ENSRNOG00000009643	UTR	10	86516931	0.650105	1	Msl1	male-specific lethal 1 homolog (Drosophila) (Msl1); mRNA [Source:RefSeq mRNA;Acc:NM_001107048]
ENSRNOG00000009681	INTRON	10	6.63151e+07	0.645447	4	FLOT2	flotillin 2 (Flot2); transcript variant 1; mRNA [Source:RefSeq mRNA;Acc:NM_031830]
ENSRNOG00000009716	PROMTER	10	8.65168e+07	0.634039	3	Casc3	cancer susceptibility candidate 3 (Casc3); mRNA [Source:RefSeq mRNA;Acc:NM_147144]
ENSRNOG00000009778	PROMTER	5	1.30628e+08	0.642873	4	RGD1310313	similar to RIKEN cDNA 1110001M20 (RGD1310313); mRNA [Source:RefSeq mRNA;Acc:NM_001139465]
ENSRNOG00000009812	INTRON	1	1.82147e+08	0.645794	27	RGD1559442	similar to SET binding factor 2 (RGD1559442); mRNA [Source:RefSeq mRNA;Acc:NM_001134970]
ENSRNOG00000009812	JUNCT	1	181979608	0.613243	1	RGD1559442	similar to SET binding factor 2 (RGD1559442); mRNA [Source:RefSeq mRNA;Acc:NM_001134970]
ENSRNOG00000009862	INTRON	3	12128848	0.732782	50	Olfm1	olfactomedin 1 (Olfm1); mRNA [Source:RefSeq mRNA;Acc:NM_053573]
ENSRNOG00000009862	JUNCT	3	12134436	0.802647	3	Olfm1	olfactomedin 1 (Olfm1); mRNA [Source:RefSeq mRNA;Acc:NM_053573]
ENSRNOG00000009862	PROMTER	3	1.21132e+07	0.729885	14	Olfm1	olfactomedin 1 (Olfm1); mRNA [Source:RefSeq mRNA;Acc:NM_053573]
ENSRNOG00000009882	INTRON	2	260713826	0.626775	3	PPP3CA	Serine/threonine-protein phosphatase 2B catalytic subunit alpha isoform [Source:UniProtKB/Swiss-Prot;Acc:P63329]
ENSRNOG00000009896	PROMTER	10	6.58578e+07	0.632248	12	Tmem199	transmembrane protein 199 (Tmem199); mRNA [Source:RefSeq mRNA;Acc:NM_001024992]
ENSRNOG00000009910	INTRON	1	1.81874e+08	0.671914	14	Swap70	SWAP switching B-cell complex 70 (Swap70); mRNA [Source:RefSeq mRNA;Acc:NM_001106288]
ENSRNOG00000009979	PROMTER	10	65876593	0.658122	5	Sebox	SEBOX homeobox (Sebox); mRNA [Source:RefSeq mRNA;Acc:NM_023951]
ENSRNOG00000010017	INTRON	1	1.81779e+08	0.701108	12	Wee1	wee 1 homolog (S. pombe) (Wee1); mRNA [Source:RefSeq mRNA;Acc:NM_001012742]
ENSRNOG00000010017	JUNCT	1	1.81778e+08	0.624877	2	Wee1	wee 1 homolog (S. pombe) (Wee1); mRNA [Source:RefSeq mRNA;Acc:NM_001012742]
ENSRNOG00000010017	PROMTER	1	1.81765e+08	0.62407	5	Wee1	wee 1 homolog (S. pombe) (Wee1); mRNA [Source:RefSeq mRNA;Acc:NM_001012742]
ENSRNOG00000010036	PROMTER	3	1.76112e+08	0.62571	3	N/A	Uncharacterized protein [Source:UniProtKB/TrEMBL;Acc:F1LYF6]
ENSRNOG00000010064	INTRON	15	1.07202e+08	0.653426	18	ABCC4	multidrug resistance-associated protein 4 [Source:RefSeq peptide;Acc:NP_596902]
ENSRNOG00000010064	JUNCT	15	1.07158e+08	0.633712	4	ABCC4	multidrug resistance-associated protein 4 [Source:RefSeq peptide;Acc:NP_596902]
ENSRNOG00000010107	INTRON	16	31771227	0.649455	7	Palld	Palladin, cytoskeletal associated protein [Source:RGD Symbol;Acc:2322545]
ENSRNOG00000010107	PROMTER	16	3.17445e+07	0.624371	4	Palld	Palladin, cytoskeletal associated protein [Source:RGD Symbol;Acc:2322545]
ENSRNOG00000010152	EXON	3	12398406	0.715778	3	RGD1306233	uncharacterized protein LOC296608 [Source:RefSeq peptide;Acc:NP_001100034]
ENSRNOG00000010152	INTRON	3	12402072	0.733314	1	RGD1306233	uncharacterized protein LOC296608 [Source:RefSeq peptide;Acc:NP_001100034]
ENSRNOG00000010152	JUNCT	3	12401571	0.666135	1	RGD1306233	uncharacterized protein LOC296608 [Source:RefSeq peptide;Acc:NP_001100034]
ENSRNOG00000010152	PROMTER	3	1.24064e+07	0.727102	49	RGD1306233	uncharacterized protein LOC296608 [Source:RefSeq peptide;Acc:NP_001100034]
ENSRNOG00000010152	UTR	3	12398406	0.715778	3	RGD1306233	uncharacterized protein LOC296608 [Source:RefSeq peptide;Acc:NP_001100034]
ENSRNOG00000010164	PROMTER	3	1.23995e+07	0.700393	6	Mrps2	mitochondrial ribosomal protein S2 (Mrps2); mRNA [Source:RefSeq mRNA;Acc:NM_001108576]
ENSRNOG00000010219	EXON	3	12468087	0.753991	1	Ralgds	ral guanine nucleotide dissociation stimulator (Ralgds); mRNA [Source:RefSeq mRNA;Acc:NM_019250]
ENSRNOG00000010219	INTRON	3	1.24674e+07	0.708474	6	Ralgds	ral guanine nucleotide dissociation stimulator (Ralgds); mRNA [Source:RefSeq mRNA;Acc:NM_019250]
ENSRNOG00000010219	PROMTER	3	12455573	0.635785	1	Ralgds	ral guanine nucleotide dissociation stimulator (Ralgds); mRNA [Source:RefSeq mRNA;Acc:NM_019250]
ENSRNOG00000010267	INTRON	4	57502706	0.633094	5	Klhdc10	kelch domain containing 10 (Klhdc10); mRNA [Source:RefSeq mRNA;Acc:NM_001017456]
ENSRNOG00000010337	INTRON	10	65959951	0.635286	7	Slc13a2	solute carrier family 13 (sodium-dependent dicarboxylate transporter); member 2 (Slc13a2); mRNA [Source:RefSeq mRNA;Acc:NM_031746]
ENSRNOG00000010337	PROMTER	10	6.59439e+07	0.640021	5	Slc13a2	solute carrier family 13 (sodium-dependent dicarboxylate transporter); member 2 (Slc13a2); mRNA [Source:RefSeq mRNA;Acc:NM_031746]
ENSRNOG00000010373	EXON	7	120197682	0.661172	5	TRIOBP	TRIO and F-actin-binding protein [Source:RefSeq peptide;Acc:NP_001013238]
ENSRNOG00000010373	INTRON	7	1.20183e+08	0.69945	14	TRIOBP	TRIO and F-actin-binding protein [Source:RefSeq peptide;Acc:NP_001013238]
ENSRNOG00000010373	JUNCT	7	1.20204e+08	0.71215	11	TRIOBP	TRIO and F-actin-binding protein [Source:RefSeq peptide;Acc:NP_001013238]
ENSRNOG00000010406	INTRON	3	1.24877e+07	0.617315	2	Cel	carboxyl ester lipase (Cel); mRNA [Source:RefSeq mRNA;Acc:NM_016997]
ENSRNOG00000010406	JUNCT	3	12486660	0.639581	1	Cel	carboxyl ester lipase (Cel); mRNA [Source:RefSeq mRNA;Acc:NM_016997]
ENSRNOG00000010406	PROMTER	3	1.24978e+07	0.714399	35	Cel	carboxyl ester lipase (Cel); mRNA [Source:RefSeq mRNA;Acc:NM_016997]
ENSRNOG00000010514	INTRON	5	1.23525e+08	0.630298	15	Cachd1	VWFA and cache domain-containing protein 1 [Source:RefSeq peptide;Acc:NP_001178687]
ENSRNOG00000010596	EXON	7	120257847	0.706928	1	Gcat	glycine C-acetyltransferase (2-amino-3-ketobutyrate-coenzyme A ligase) [Source:MGI Symbol;Acc:MGI:1349389]
ENSRNOG00000010596	INTRON	7	1.20256e+08	0.621524	2	Gcat	glycine C-acetyltransferase (2-amino-3-ketobutyrate-coenzyme A ligase) [Source:MGI Symbol;Acc:MGI:1349389]
ENSRNOG00000010596	JUNCT	7	1.20258e+08	0.668121	3	Gcat	glycine C-acetyltransferase (2-amino-3-ketobutyrate-coenzyme A ligase) [Source:MGI Symbol;Acc:MGI:1349389]
ENSRNOG00000010646	JUNCT	6	111538262	0.616749	1	Tmem229b	transmembrane protein 229B (Tmem229b); mRNA [Source:RefSeq mRNA;Acc:NM_001109359]
ENSRNOG00000010725	JUNCT	4	57718366	0.651832	1	Cpa1	carboxypeptidase A1 (pancreatic) (Cpa1); mRNA [Source:RefSeq mRNA;Acc:NM_016998]
ENSRNOG00000010730	PROMTER	6	6.23165e+07	0.633415	4	Efcab10	EF-hand calcium binding domain 10 (Efcab10); mRNA [Source:RefSeq mRNA;Acc:NM_001108706]
ENSRNOG00000010737	INTRON	15	1.09132e+08	0.619006	2	Mbnl2	muscleblind-like splicing regulator 2 (Mbnl2); mRNA [Source:RefSeq mRNA;Acc:NM_001111064]
ENSRNOG00000010783	PROMTER	16	64378165	0.629903	4	Mak16	MAK16 homolog (S. cerevisiae) (Mak16); mRNA [Source:RefSeq mRNA;Acc:NM_001014002]
ENSRNOG00000010794	EXON	7	114667842	0.702264	3	Dennd3	DENN/MADD domain containing 3 [Source:RGD Symbol;Acc:1311559]
ENSRNOG00000010794	INTRON	7	1.14683e+08	0.690877	88	Dennd3	DENN/MADD domain containing 3 [Source:RGD Symbol;Acc:1311559]
ENSRNOG00000010794	JUNCT	7	1.14679e+08	0.69203	6	Dennd3	DENN/MADD domain containing 3 [Source:RGD Symbol;Acc:1311559]
ENSRNOG00000010794	PROMTER	7	1.14652e+08	0.645428	6	Dennd3	DENN/MADD domain containing 3 [Source:RGD Symbol;Acc:1311559]
ENSRNOG00000010964	INTRON	1	1.38158e+08	0.640686	36	Akap13	A kinase (PRKA) anchor protein 13 (Akap13); mRNA [Source:RefSeq mRNA;Acc:NM_001106271]
ENSRNOG00000010979	PROMTER	15	109383379	0.646211	2	N/A	Protein Gm4978 [Source:UniProtKB/TrEMBL;Acc:F1M4Z6]
ENSRNOG00000010981	INTRON	3	1.25098e+07	0.675968	12	Gtf3c5	general transcription factor IIIC; polypeptide 5 (Gtf3c5); mRNA [Source:RefSeq mRNA;Acc:NM_001079941]
ENSRNOG00000010981	PROMTER	3	1.25213e+07	0.692966	14	Gtf3c5	general transcription factor IIIC; polypeptide 5 (Gtf3c5); mRNA [Source:RefSeq mRNA;Acc:NM_001079941]
ENSRNOG00000011004	PROMTER	1	1.67023e+08	0.6333	3	N/A	N/A
ENSRNOG00000011014	INTRON	4	5.79129e+07	0.668081	5	Copg2	coatomer protein complex; subunit gamma 2 (Copg2); mRNA [Source:RefSeq mRNA;Acc:NM_001106929]
ENSRNOG00000011020	INTRON	7	1.20324e+08	0.671023	5	Eif3l	eukaryotic translation initiation factor 3; subunit L (Eif3l); mRNA [Source:RefSeq mRNA;Acc:NM_001034134]
ENSRNOG00000011020	PROMTER	7	1.2031e+08	0.643205	6	Eif3l	eukaryotic translation initiation factor 3; subunit L (Eif3l); mRNA [Source:RefSeq mRNA;Acc:NM_001034134]
ENSRNOG00000011058	INTRON	1	8.51588e+06	0.647639	20	Utrn	utrophin (Utrn); mRNA [Source:RefSeq mRNA;Acc:NM_013070]
ENSRNOG00000011108	PROMTER	4	5.79777e+07	0.651711	8	Tsga13	testis specific; 13 (Tsga13); mRNA [Source:RefSeq mRNA;Acc:NM_001107851]
ENSRNOG00000011203	EXON	15	110019187	0.623912	3	Farp1	FERM; RhoGEF (Arhgef) and pleckstrin domain protein 1 (chondrocyte-derived) (Farp1); mRNA [Source:RefSeq mRNA;Acc:NM_001107287]
ENSRNOG00000011203	INTRON	15	109939739	0.646639	7	Farp1	FERM; RhoGEF (Arhgef) and pleckstrin domain protein 1 (chondrocyte-derived) (Farp1); mRNA [Source:RefSeq mRNA;Acc:NM_001107287]
ENSRNOG00000011203	JUNCT	15	110018533	0.642989	1	Farp1	FERM; RhoGEF (Arhgef) and pleckstrin domain protein 1 (chondrocyte-derived) (Farp1); mRNA [Source:RefSeq mRNA;Acc:NM_001107287]
ENSRNOG00000011203	UTR	15	110019187	0.623912	3	Farp1	FERM; RhoGEF (Arhgef) and pleckstrin domain protein 1 (chondrocyte-derived) (Farp1); mRNA [Source:RefSeq mRNA;Acc:NM_001107287]
ENSRNOG00000011321	INTRON	9	1.18121e+07	0.668147	5	Rftn1	raftlin lipid raft linker 1 (Rftn1); mRNA [Source:RefSeq mRNA;Acc:NM_001135011]
ENSRNOG00000011353	EXON	3	12544250	0.65752	1	Gfi1b	growth factor independent 1B transcription repressor (Gfi1b); mRNA [Source:RefSeq mRNA;Acc:NM_001107823]
ENSRNOG00000011353	INTRON	3	12545776	0.659449	10	Gfi1b	growth factor independent 1B transcription repressor (Gfi1b); mRNA [Source:RefSeq mRNA;Acc:NM_001107823]
ENSRNOG00000011353	JUNCT	3	1.25464e+07	0.693173	4	Gfi1b	growth factor independent 1B transcription repressor (Gfi1b); mRNA [Source:RefSeq mRNA;Acc:NM_001107823]
ENSRNOG00000011425	INTRON	5	7.84636e+07	0.688248	43	Ptpn3	Tyrosine-protein phosphatase non-receptor type [Source:UniProtKB/TrEMBL;Acc:F1LQQ5]
ENSRNOG00000011425	JUNCT	5	78470283	0.625573	1	Ptpn3	Tyrosine-protein phosphatase non-receptor type [Source:UniProtKB/TrEMBL;Acc:F1LQQ5]
ENSRNOG00000011425	PROMTER	5	7.85238e+07	0.655971	3	Ptpn3	Tyrosine-protein phosphatase non-receptor type [Source:UniProtKB/TrEMBL;Acc:F1LQQ5]
ENSRNOG00000011446	EXON	8	1.26965e+08	0.627356	2	Vill	villin-like (Vill); mRNA [Source:RefSeq mRNA;Acc:NM_001191617]
ENSRNOG00000011446	INTRON	8	126965318	0.63158	4	Vill	villin-like (Vill); mRNA [Source:RefSeq mRNA;Acc:NM_001191617]
ENSRNOG00000011446	JUNCT	8	1.26965e+08	0.637883	5	Vill	villin-like (Vill); mRNA [Source:RefSeq mRNA;Acc:NM_001191617]
ENSRNOG00000011446	PROMTER	8	1.26948e+08	0.626186	2	Vill	villin-like (Vill); mRNA [Source:RefSeq mRNA;Acc:NM_001191617]
ENSRNOG00000011453	INTRON	9	12000774	0.627178	4	Kif6	Kinesin family member 6 [Source:RGD Symbol;Acc:621070]
ENSRNOG00000011470	INTRON	3	12613502	0.645031	1	Tsc1	tuberous sclerosis 1 (Tsc1); mRNA [Source:RefSeq mRNA;Acc:NM_021854]
ENSRNOG00000011518	INTRON	16	6.44593e+07	0.641052	4	Dusp26	dual specificity phosphatase 26 (putative) (Dusp26); mRNA [Source:RefSeq mRNA;Acc:NM_001012352]
ENSRNOG00000011524	EXON	4	58570052	0.664828	1	Mkln1	muskelin 1; intracellular mediator containing kelch motifs (Mkln1); mRNA [Source:RefSeq mRNA;Acc:NM_031359]
ENSRNOG00000011524	INTRON	4	5.85319e+07	0.673821	92	Mkln1	muskelin 1; intracellular mediator containing kelch motifs (Mkln1); mRNA [Source:RefSeq mRNA;Acc:NM_031359]
ENSRNOG00000011524	JUNCT	4	58522302	0.683588	6	Mkln1	muskelin 1; intracellular mediator containing kelch motifs (Mkln1); mRNA [Source:RefSeq mRNA;Acc:NM_031359]
ENSRNOG00000011524	PROMTER	4	5.84466e+07	0.670175	5	Mkln1	muskelin 1; intracellular mediator containing kelch motifs (Mkln1); mRNA [Source:RefSeq mRNA;Acc:NM_031359]
ENSRNOG00000011603	INTRON	15	4.36559e+07	0.652177	11	Cab39l	calcium binding protein 39-like (Cab39l); mRNA [Source:RefSeq mRNA;Acc:NM_001011917]
ENSRNOG00000011603	JUNCT	15	43660465	0.619576	1	Cab39l	calcium binding protein 39-like (Cab39l); mRNA [Source:RefSeq mRNA;Acc:NM_001011917]
ENSRNOG00000011603	PROMTER	15	4.35784e+07	0.626317	2	Cab39l	calcium binding protein 39-like (Cab39l); mRNA [Source:RefSeq mRNA;Acc:NM_001011917]
ENSRNOG00000011623	INTRON	2	60812784	0.621371	2	Rab3c	RAB3C; member RAS oncogene family (Rab3c); mRNA [Source:RefSeq mRNA;Acc:NM_133536]
ENSRNOG00000011753	PROMTER	10	62672719	0.633347	1	N/A	N/A
ENSRNOG00000011756	INTRON	9	3.5923e+07	0.654834	15	Phf3	PHD finger protein 3 (Phf3); mRNA [Source:RefSeq mRNA;Acc:NM_001108791]
ENSRNOG00000011756	JUNCT	9	35886049	0.64198	2	Phf3	PHD finger protein 3 (Phf3); mRNA [Source:RefSeq mRNA;Acc:NM_001108791]
ENSRNOG00000011841	INTRON	9	7.3878e+07	0.637347	2	Map2	microtubule-associated protein 2 (Map2); mRNA [Source:RefSeq mRNA;Acc:NM_013066]
ENSRNOG00000011902	INTRON	6	115055626	0.640434	1	Rdh11	retinol dehydrogenase 11 (all-trans/9-cis/11-cis) (Rdh11); mRNA [Source:RefSeq mRNA;Acc:NM_001012193]
ENSRNOG00000011902	JUNCT	6	115055862	0.625719	2	Rdh11	retinol dehydrogenase 11 (all-trans/9-cis/11-cis) (Rdh11); mRNA [Source:RefSeq mRNA;Acc:NM_001012193]
ENSRNOG00000012071	PROMTER	1	1.73844e+08	0.655249	15	Olr41	olfactory receptor 41 (Olr41); mRNA [Source:RefSeq mRNA;Acc:NM_001000126]
ENSRNOG00000012090	PROMTER	7	1.20487e+08	0.645272	3	Slc16a8	solute carrier family 16 (monocarboxylate transporter); member 8 (Slc16a8); mRNA [Source:RefSeq mRNA;Acc:NM_031744]
ENSRNOG00000012209	EXON	15	43687333	0.643196	2	CDADC1	cytidine and dCMP deaminase domain containing 1 [Source:RefSeq peptide;Acc:NP_001012156]
ENSRNOG00000012209	INTRON	15	4.36962e+07	0.652764	6	CDADC1	cytidine and dCMP deaminase domain containing 1 [Source:RefSeq peptide;Acc:NP_001012156]
ENSRNOG00000012209	JUNCT	15	43687610	0.678746	1	CDADC1	cytidine and dCMP deaminase domain containing 1 [Source:RefSeq peptide;Acc:NP_001012156]
ENSRNOG00000012209	UTR	15	43687333	0.643196	2	CDADC1	cytidine and dCMP deaminase domain containing 1 [Source:RefSeq peptide;Acc:NP_001012156]
ENSRNOG00000012215	INTRON	7	1.20499e+08	0.668407	14	Baiap2l2	brain-specific angiogenesis inhibitor 1-associated protein 2-like protein 2 [Source:RefSeq peptide;Acc:NP_001258149]
ENSRNOG00000012264	INTRON	6	120750922	0.618443	1	Alkbh1	alkB; alkylation repair homolog 1 (E. coli) (Alkbh1); mRNA [Source:RefSeq mRNA;Acc:NM_001108718]
ENSRNOG00000012264	PROMTER	6	1.20761e+08	0.628869	3	Alkbh1	alkB; alkylation repair homolog 1 (E. coli) (Alkbh1); mRNA [Source:RefSeq mRNA;Acc:NM_001108718]
ENSRNOG00000012295	EXON	7	1.20536e+08	0.660401	4	Pla2g6	phospholipase A2; group VI (cytosolic; calcium-independent) (Pla2g6); transcript variant 1; mRNA [Source:RefSeq mRNA;Acc:NM_001005560]
ENSRNOG00000012295	INTRON	7	1.20534e+08	0.693728	8	Pla2g6	phospholipase A2; group VI (cytosolic; calcium-independent) (Pla2g6); transcript variant 1; mRNA [Source:RefSeq mRNA;Acc:NM_001005560]
ENSRNOG00000012295	JUNCT	7	120532990	0.6775	6	Pla2g6	phospholipase A2; group VI (cytosolic; calcium-independent) (Pla2g6); transcript variant 1; mRNA [Source:RefSeq mRNA;Acc:NM_001005560]
ENSRNOG00000012332	INTRON	6	115216737	0.637157	1	Rad51b	RAD51 homolog B [Source:MGI Symbol;Acc:MGI:1099436]
ENSRNOG00000012495	EXON	4	5.85837e+07	0.655479	5	Podxl	podocalyxin-like (Podxl); mRNA [Source:RefSeq mRNA;Acc:NM_138848]
ENSRNOG00000012495	INTRON	4	5.86021e+07	0.647881	11	Podxl	podocalyxin-like (Podxl); mRNA [Source:RefSeq mRNA;Acc:NM_138848]
ENSRNOG00000012495	UTR	4	5.85832e+07	0.665022	4	Podxl	podocalyxin-like (Podxl); mRNA [Source:RefSeq mRNA;Acc:NM_138848]
ENSRNOG00000012508	INTRON	2	259617579	0.612598	1	Slc39a8	solute carrier family 39 (zinc transporter); member 8 (Slc39a8); mRNA [Source:RefSeq mRNA;Acc:NM_001011952]
ENSRNOG00000012543	EXON	9	25785764	0.624044	1	Mcm3	minichromosome maintenance complex component 3 (Mcm3); mRNA [Source:RefSeq mRNA;Acc:NM_001191805]
ENSRNOG00000012543	INTRON	9	25786645	0.64367	1	Mcm3	minichromosome maintenance complex component 3 (Mcm3); mRNA [Source:RefSeq mRNA;Acc:NM_001191805]
ENSRNOG00000012543	JUNCT	9	25785878	0.612604	1	Mcm3	minichromosome maintenance complex component 3 (Mcm3); mRNA [Source:RefSeq mRNA;Acc:NM_001191805]
ENSRNOG00000012685	EXON	6	121010678	0.625328	2	Adck1	aarF domain containing kinase 1 (Adck1); mRNA [Source:RefSeq mRNA;Acc:NM_001108985]
ENSRNOG00000012685	INTRON	6	1.20995e+08	0.633167	31	Adck1	aarF domain containing kinase 1 (Adck1); mRNA [Source:RefSeq mRNA;Acc:NM_001108985]
ENSRNOG00000012685	JUNCT	6	1.21e+08	0.636695	4	Adck1	aarF domain containing kinase 1 (Adck1); mRNA [Source:RefSeq mRNA;Acc:NM_001108985]
ENSRNOG00000012686	INTRON	6	3.81939e+07	0.657995	3	Pomc	proopiomelanocortin (Pomc); mRNA [Source:RefSeq mRNA;Acc:NM_139326]
ENSRNOG00000012686	PROMTER	6	3.81872e+07	0.658694	12	Pomc	proopiomelanocortin (Pomc); mRNA [Source:RefSeq mRNA;Acc:NM_139326]
ENSRNOG00000012697	PROMTER	3	1.26378e+07	0.721699	10	Rsb66	Rsb-66 protein (Rsb66); mRNA [Source:RefSeq mRNA;Acc:NM_181694]
ENSRNOG00000012714	PROMTER	20	15100871	0.668008	1	RGD1564149	similar to Protein C21orf58 (RGD1564149); mRNA [Source:RefSeq mRNA;Acc:NM_001079708]
ENSRNOG00000012761	EXON	3	12671222	0.63263	1	Ak8	adenylate kinase 8 (Ak8); mRNA [Source:RefSeq mRNA;Acc:NM_001004266]
ENSRNOG00000012761	INTRON	3	1.2672e+07	0.678457	97	Ak8	adenylate kinase 8 (Ak8); mRNA [Source:RefSeq mRNA;Acc:NM_001004266]
ENSRNOG00000012761	JUNCT	3	12649158	0.648579	4	Ak8	adenylate kinase 8 (Ak8); mRNA [Source:RefSeq mRNA;Acc:NM_001004266]
ENSRNOG00000012806	EXON	1	2.00022e+08	0.675907	6	Rbbp6	Retinoblastoma binding protein 6 [Source:RGD Symbol;Acc:1311964]
ENSRNOG00000012806	INTRON	1	2.00018e+08	0.679465	4	Rbbp6	Retinoblastoma binding protein 6 [Source:RGD Symbol;Acc:1311964]
ENSRNOG00000012806	JUNCT	1	2.0002e+08	0.677737	6	Rbbp6	Retinoblastoma binding protein 6 [Source:RGD Symbol;Acc:1311964]
ENSRNOG00000012886	EXON	7	1.20584e+08	0.658373	5	Maff	v-maf avian musculoaponeurotic fibrosarcoma oncogene homolog F (Maff); mRNA [Source:RefSeq mRNA;Acc:NM_001130573]
ENSRNOG00000012886	PROMTER	7	120567970	0.658741	10	Maff	v-maf avian musculoaponeurotic fibrosarcoma oncogene homolog F (Maff); mRNA [Source:RefSeq mRNA;Acc:NM_001130573]
ENSRNOG00000012886	UTR	7	1.20585e+08	0.650503	4	Maff	v-maf avian musculoaponeurotic fibrosarcoma oncogene homolog F (Maff); mRNA [Source:RefSeq mRNA;Acc:NM_001130573]
ENSRNOG00000012892	EXON	2	2.43778e+08	0.70383	6	Abca4	ATP-binding cassette; subfamily A (ABC1); member 4 (Abca4); mRNA [Source:RefSeq mRNA;Acc:NM_001107721]
ENSRNOG00000012892	INTRON	2	2.43766e+08	0.687462	29	Abca4	ATP-binding cassette; subfamily A (ABC1); member 4 (Abca4); mRNA [Source:RefSeq mRNA;Acc:NM_001107721]
ENSRNOG00000012892	JUNCT	2	243768668	0.69081	4	Abca4	ATP-binding cassette; subfamily A (ABC1); member 4 (Abca4); mRNA [Source:RefSeq mRNA;Acc:NM_001107721]
ENSRNOG00000012906	INTRON	3	1.74129e+08	0.626301	11	Bcas1	breast carcinoma amplified sequence 1 (Bcas1); mRNA [Source:RefSeq mRNA;Acc:NM_145670]
ENSRNOG00000012906	PROMTER	3	174144043	0.631214	1	Bcas1	breast carcinoma amplified sequence 1 (Bcas1); mRNA [Source:RefSeq mRNA;Acc:NM_145670]
ENSRNOG00000012950	EXON	6	38219064	0.676787	2	Efr3b	EFR3 homolog B (S. cerevisiae) [Source:RGD Symbol;Acc:1310845]
ENSRNOG00000012950	INTRON	6	3.82209e+07	0.699904	45	Efr3b	EFR3 homolog B (S. cerevisiae) [Source:RGD Symbol;Acc:1310845]
ENSRNOG00000012950	JUNCT	6	38216430	0.698869	28	Efr3b	EFR3 homolog B (S. cerevisiae) [Source:RGD Symbol;Acc:1310845]
ENSRNOG00000012950	PROMTER	6	3.82367e+07	0.730553	3	Efr3b	EFR3 homolog B (S. cerevisiae) [Source:RGD Symbol;Acc:1310845]
ENSRNOG00000012966	INTRON	9	73455559	0.696786	18	Acadl	acyl-CoA dehydrogenase; long chain (Acadl); mRNA [Source:RefSeq mRNA;Acc:NM_012819]
ENSRNOG00000012966	JUNCT	9	73456096	0.694509	1	Acadl	acyl-CoA dehydrogenase; long chain (Acadl); mRNA [Source:RefSeq mRNA;Acc:NM_012819]
ENSRNOG00000013046	INTRON	9	2.59797e+07	0.642197	6	Tram2	translocating chain-associating membrane protein 2 [Source:MGI Symbol;Acc:MGI:1924817]
ENSRNOG00000013046	JUNCT	9	2.59766e+07	0.648581	5	Tram2	translocating chain-associating membrane protein 2 [Source:MGI Symbol;Acc:MGI:1924817]
ENSRNOG00000013062	EXON	3	174203341	0.649314	2	Cyp24a1	cytochrome P450; family 24; subfamily a; polypeptide 1 (Cyp24a1); mRNA [Source:RefSeq mRNA;Acc:NM_201635]
ENSRNOG00000013062	INTRON	3	1.74208e+08	0.648798	29	Cyp24a1	cytochrome P450; family 24; subfamily a; polypeptide 1 (Cyp24a1); mRNA [Source:RefSeq mRNA;Acc:NM_201635]
ENSRNOG00000013062	JUNCT	3	1.74205e+08	0.640485	11	Cyp24a1	cytochrome P450; family 24; subfamily a; polypeptide 1 (Cyp24a1); mRNA [Source:RefSeq mRNA;Acc:NM_201635]
ENSRNOG00000013076	INTRON	7	1.20661e+08	0.646561	6	Csnk1e	casein kinase 1; epsilon (Csnk1e); mRNA [Source:RefSeq mRNA;Acc:NM_031617]
ENSRNOG00000013076	PROMTER	7	1.2067e+08	0.654718	7	Csnk1e	casein kinase 1; epsilon (Csnk1e); mRNA [Source:RefSeq mRNA;Acc:NM_031617]
ENSRNOG00000013123	INTRON	1	1.81432e+08	0.718016	30	Scube2	Signal peptide, CUB domain, EGF-like 2 [Source:RGD Symbol;Acc:1563998]
ENSRNOG00000013136	INTRON	8	1.27158e+08	0.658957	4	Oxsr1	oxidative-stress responsive 1 (Oxsr1); mRNA [Source:RefSeq mRNA;Acc:NM_001108194]
ENSRNOG00000013136	PROMTER	8	127222999	0.643733	2	Oxsr1	oxidative-stress responsive 1 (Oxsr1); mRNA [Source:RefSeq mRNA;Acc:NM_001108194]
ENSRNOG00000013196	INTRON	3	1.74558e+08	0.667039	11	Dok5	docking protein 5 (Dok5); mRNA [Source:RefSeq mRNA;Acc:NM_001109344]
ENSRNOG00000013206	EXON	20	1.4582e+07	0.637046	2	N/A	Uncharacterized protein [Source:UniProtKB/TrEMBL;Acc:D4AB27]
ENSRNOG00000013206	JUNCT	20	14581792	0.639778	1	N/A	Uncharacterized protein [Source:UniProtKB/TrEMBL;Acc:D4AB27]
ENSRNOG00000013206	PROMTER	20	1.45827e+07	0.641366	2	N/A	Uncharacterized protein [Source:UniProtKB/TrEMBL;Acc:D4AB27]
ENSRNOG00000013262	EXON	9	73364278	0.711979	2	Myl1	myosin; light chain 1 (Myl1); transcript variant 3f; mRNA [Source:RefSeq mRNA;Acc:NM_020104]
ENSRNOG00000013262	INTRON	9	7.33644e+07	0.658375	3	Myl1	myosin; light chain 1 (Myl1); transcript variant 3f; mRNA [Source:RefSeq mRNA;Acc:NM_020104]
ENSRNOG00000013262	JUNCT	9	73366411	0.657606	4	Myl1	myosin; light chain 1 (Myl1); transcript variant 3f; mRNA [Source:RefSeq mRNA;Acc:NM_020104]
ENSRNOG00000013290	PROMTER	1	1.81403e+08	0.697325	15	Nrip3	nuclear receptor interacting protein 3 (Nrip3); mRNA [Source:RefSeq mRNA;Acc:NM_001108498]
ENSRNOG00000013294	PROMTER	2	2.06616e+08	0.65947	11	Sh2d2a	SH2 domain containing 2A (Sh2d2a); mRNA [Source:RefSeq mRNA;Acc:NM_207605]
ENSRNOG00000013344	EXON	2	206583537	0.65583	1	Insrr	insulin receptor-related receptor (Insrr); mRNA [Source:RefSeq mRNA;Acc:NM_022212]
ENSRNOG00000013344	JUNCT	2	2.06583e+08	0.700861	2	Insrr	insulin receptor-related receptor (Insrr); mRNA [Source:RefSeq mRNA;Acc:NM_022212]
ENSRNOG00000013344	PROMTER	2	2.06558e+08	0.643726	3	Insrr	insulin receptor-related receptor (Insrr); mRNA [Source:RefSeq mRNA;Acc:NM_022212]
ENSRNOG00000013373	EXON	1	2.25239e+08	0.630789	4	Rmt1	mammary cancer associated protein RMT-1 (Rmt1); mRNA [Source:RefSeq mRNA;Acc:NM_145088]
ENSRNOG00000013373	UTR	1	2.25239e+08	0.630789	4	Rmt1	mammary cancer associated protein RMT-1 (Rmt1); mRNA [Source:RefSeq mRNA;Acc:NM_145088]
ENSRNOG00000013409	INTRON	2	2.43871e+08	0.686715	31	Gclm	glutamate cysteine ligase; modifier subunit (Gclm); mRNA [Source:RefSeq mRNA;Acc:NM_017305]
ENSRNOG00000013409	JUNCT	2	243873182	0.715056	3	Gclm	glutamate cysteine ligase; modifier subunit (Gclm); mRNA [Source:RefSeq mRNA;Acc:NM_017305]
ENSRNOG00000013409	PROMTER	2	2.4386e+08	0.723528	12	Gclm	glutamate cysteine ligase; modifier subunit (Gclm); mRNA [Source:RefSeq mRNA;Acc:NM_017305]
ENSRNOG00000013476	EXON	2	259314881	0.650959	12	Manba	mannosidase; beta A; lysosomal (Manba); mRNA [Source:RefSeq mRNA;Acc:NM_001031655]
ENSRNOG00000013476	INTRON	2	2.59274e+08	0.658949	6	Manba	mannosidase; beta A; lysosomal (Manba); mRNA [Source:RefSeq mRNA;Acc:NM_001031655]
ENSRNOG00000013476	JUNCT	2	259312983	0.636154	4	Manba	mannosidase; beta A; lysosomal (Manba); mRNA [Source:RefSeq mRNA;Acc:NM_001031655]
ENSRNOG00000013476	UTR	2	259316605	0.649231	6	Manba	mannosidase; beta A; lysosomal (Manba); mRNA [Source:RefSeq mRNA;Acc:NM_001031655]
ENSRNOG00000013557	INTRON	9	73288218	0.69025	14	Lancl1	LanC lantibiotic synthetase component C-like 1 (bacterial) (Lancl1); mRNA [Source:RefSeq mRNA;Acc:NM_053723]
ENSRNOG00000013557	JUNCT	9	7.32888e+07	0.664865	11	Lancl1	LanC lantibiotic synthetase component C-like 1 (bacterial) (Lancl1); mRNA [Source:RefSeq mRNA;Acc:NM_053723]
ENSRNOG00000013577	JUNCT	7	120752539	0.621363	1	Kdelr3	KDEL (Lys-Asp-Glu-Leu) endoplasmic reticulum protein retention receptor 3 (Kdelr3); mRNA [Source:RefSeq mRNA;Acc:NM_001127546]
ENSRNOG00000013591	PROMTER	1	181371790	0.677567	1	Tmem9b	TMEM9 domain family; member B (Tmem9b); mRNA [Source:RefSeq mRNA;Acc:NM_001106289]
ENSRNOG00000013634	EXON	8	127231019	0.656654	2	Myd88	myeloid differentiation primary response 88 (Myd88); mRNA [Source:RefSeq mRNA;Acc:NM_198130]
ENSRNOG00000013634	JUNCT	8	1.27232e+08	0.663481	5	Myd88	myeloid differentiation primary response 88 (Myd88); mRNA [Source:RefSeq mRNA;Acc:NM_198130]
ENSRNOG00000013634	PROMTER	8	127236127	0.638648	2	Myd88	myeloid differentiation primary response 88 (Myd88); mRNA [Source:RefSeq mRNA;Acc:NM_198130]
ENSRNOG00000013634	UTR	8	127230372	0.633637	1	Myd88	myeloid differentiation primary response 88 (Myd88); mRNA [Source:RefSeq mRNA;Acc:NM_198130]
ENSRNOG00000013704	INTRON	9	7.31713e+07	0.71089	40	Cps1	carbamoyl-phosphate synthetase 1 (Cps1); mRNA [Source:RefSeq mRNA;Acc:NM_017072]
ENSRNOG00000013704	PROMTER	9	7.31927e+07	0.641537	2	Cps1	carbamoyl-phosphate synthetase 1 (Cps1); mRNA [Source:RefSeq mRNA;Acc:NM_017072]
ENSRNOG00000013726	PROMTER	15	43760896	0.617043	1	N/A	Uncharacterized protein [Source:UniProtKB/TrEMBL;Acc:F1M096]
ENSRNOG00000013775	EXON	9	2.63912e+07	0.648635	3	N/A	Cellular tumor antigen p53 [Source:UniProtKB/TrEMBL;Acc:F1M2U8]
ENSRNOG00000013775	JUNCT	9	2.63913e+07	0.644739	8	N/A	Cellular tumor antigen p53 [Source:UniProtKB/TrEMBL;Acc:F1M2U8]
ENSRNOG00000013775	PROMTER	9	26382721	0.626649	4	N/A	Cellular tumor antigen p53 [Source:UniProtKB/TrEMBL;Acc:F1M2U8]
ENSRNOG00000013780	EXON	10	64857011	0.632884	1	Nf1	neurofibromin 1 (Nf1); mRNA [Source:RefSeq mRNA;Acc:NM_012609]
ENSRNOG00000013780	INTRON	10	6.48582e+07	0.645136	35	Nf1	neurofibromin 1 (Nf1); mRNA [Source:RefSeq mRNA;Acc:NM_012609]
ENSRNOG00000013780	JUNCT	10	64860629	0.623491	2	Nf1	neurofibromin 1 (Nf1); mRNA [Source:RefSeq mRNA;Acc:NM_012609]
ENSRNOG00000013780	PROMTER	10	6.49623e+07	0.63634	4	Nf1	neurofibromin 1 (Nf1); mRNA [Source:RefSeq mRNA;Acc:NM_012609]
ENSRNOG00000013781	INTRON	9	2.64868e+07	0.630228	45	Kcnq5	potassium voltage-gated channel; KQT-like subfamily; member 5 (Kcnq5); mRNA [Source:RefSeq mRNA;Acc:NM_001134643]
ENSRNOG00000013869	EXON	7	120711393	0.615071	1	Kcnj4	potassium inwardly-rectifying channel; subfamily J; member 4 (Kcnj4); mRNA [Source:RefSeq mRNA;Acc:NM_053870]
ENSRNOG00000013869	UTR	7	120711393	0.615071	1	Kcnj4	potassium inwardly-rectifying channel; subfamily J; member 4 (Kcnj4); mRNA [Source:RefSeq mRNA;Acc:NM_053870]
ENSRNOG00000013934	INTRON	1	1.8122e+08	0.682028	57	St5	suppression of tumorigenicity 5 (St5); mRNA [Source:RefSeq mRNA;Acc:NM_001107547]
ENSRNOG00000013934	JUNCT	1	181220047	0.769856	1	St5	suppression of tumorigenicity 5 (St5); mRNA [Source:RefSeq mRNA;Acc:NM_001107547]
ENSRNOG00000013934	PROMTER	1	1.81282e+08	0.645163	3	St5	suppression of tumorigenicity 5 (St5); mRNA [Source:RefSeq mRNA;Acc:NM_001107547]
ENSRNOG00000013953	PROMTER	2	2.06568e+08	0.687957	5	Ntrk1	neurotrophic tyrosine kinase; receptor; type 1 (Ntrk1); mRNA [Source:RefSeq mRNA;Acc:NM_021589]
ENSRNOG00000014075	INTRON	15	1.12003e+08	0.629945	18	Clybl	citrate lyase beta like (Clybl); mRNA [Source:RefSeq mRNA;Acc:NM_001100685]
ENSRNOG00000014075	PROMTER	15	1.11995e+08	0.626509	3	Clybl	citrate lyase beta like (Clybl); mRNA [Source:RefSeq mRNA;Acc:NM_001100685]
ENSRNOG00000014135	EXON	10	6.46087e+07	0.679091	3	Rab11fip4	RAB11 family interacting protein 4 (class II) (Rab11fip4); mRNA [Source:RefSeq mRNA;Acc:NM_001107023]
ENSRNOG00000014135	INTRON	10	6.46583e+07	0.671895	80	Rab11fip4	RAB11 family interacting protein 4 (class II) (Rab11fip4); mRNA [Source:RefSeq mRNA;Acc:NM_001107023]
ENSRNOG00000014135	JUNCT	10	6.46119e+07	0.637681	3	Rab11fip4	RAB11 family interacting protein 4 (class II) (Rab11fip4); mRNA [Source:RefSeq mRNA;Acc:NM_001107023]
ENSRNOG00000014135	PROMTER	10	6.47085e+07	0.660034	10	Rab11fip4	RAB11 family interacting protein 4 (class II) (Rab11fip4); mRNA [Source:RefSeq mRNA;Acc:NM_001107023]
ENSRNOG00000014135	UTR	10	64601990	0.703802	1	Rab11fip4	RAB11 family interacting protein 4 (class II) (Rab11fip4); mRNA [Source:RefSeq mRNA;Acc:NM_001107023]
ENSRNOG00000014168	INTRON	8	1.27271e+08	0.643797	17	Xylb	xylulokinase homolog (H. influenzae) (Xylb); mRNA [Source:RefSeq mRNA;Acc:NM_001033704]
ENSRNOG00000014168	JUNCT	8	1.27278e+08	0.649359	4	Xylb	xylulokinase homolog (H. influenzae) (Xylb); mRNA [Source:RefSeq mRNA;Acc:NM_001033704]
ENSRNOG00000014168	PROMTER	8	127247692	0.646278	1	Xylb	xylulokinase homolog (H. influenzae) (Xylb); mRNA [Source:RefSeq mRNA;Acc:NM_001033704]
ENSRNOG00000014209	PROMTER	10	66953602	0.669215	2	Utp6	Protein Utp6 [Source:UniProtKB/TrEMBL;Acc:F1M805]
ENSRNOG00000014243	EXON	2	206529750	0.717423	1	Pear1	platelet endothelial aggregation receptor 1 (Pear1); mRNA [Source:RefSeq mRNA;Acc:NM_001134959]
ENSRNOG00000014243	JUNCT	2	2.0653e+08	0.675771	2	Pear1	platelet endothelial aggregation receptor 1 (Pear1); mRNA [Source:RefSeq mRNA;Acc:NM_001134959]
ENSRNOG00000014243	PROMTER	2	2.06548e+08	0.693173	4	Pear1	platelet endothelial aggregation receptor 1 (Pear1); mRNA [Source:RefSeq mRNA;Acc:NM_001134959]
ENSRNOG00000014248	INTRON	9	7.50782e+07	0.665536	74	Erbb4	v-erb-b2 avian erythroblastic leukemia viral oncogene 4 (Erbb4); mRNA [Source:RefSeq mRNA;Acc:NM_021687]
ENSRNOG00000014290	INTRON	1	6525387	0.635966	11	Grm1	glutamate receptor; metabotropic 1 (Grm1); transcript variant 1; mRNA [Source:RefSeq mRNA;Acc:NM_017011]
ENSRNOG00000014310	INTRON	15	1.12761e+08	0.649066	5	Tmtc4	transmembrane and tetratricopeptide repeat containing 4 (Tmtc4); mRNA [Source:RefSeq mRNA;Acc:NM_001134414]
ENSRNOG00000014339	INTRON	16	2.95652e+07	0.637412	35	Anxa10	annexin A10 (Anxa10); mRNA [Source:RefSeq mRNA;Acc:NM_001109110]
ENSRNOG00000014339	JUNCT	16	2.9583e+07	0.641676	5	Anxa10	annexin A10 (Anxa10); mRNA [Source:RefSeq mRNA;Acc:NM_001109110]
ENSRNOG00000014373	INTRON	1	1.81067e+08	0.666409	18	Trim66	tripartite motif-containing 66 (Trim66); mRNA [Source:RefSeq mRNA;Acc:NM_001191839]
ENSRNOG00000014373	JUNCT	1	181066834	0.639971	4	Trim66	tripartite motif-containing 66 (Trim66); mRNA [Source:RefSeq mRNA;Acc:NM_001191839]
ENSRNOG00000014477	INTRON	8	1.27301e+08	0.646855	11	Acvr2b	activin A receptor; type IIB (Acvr2b); mRNA [Source:RefSeq mRNA;Acc:NM_031554]
ENSRNOG00000014477	PROMTER	8	1.27285e+08	0.61569	2	Acvr2b	activin A receptor; type IIB (Acvr2b); mRNA [Source:RefSeq mRNA;Acc:NM_031554]
ENSRNOG00000014496	INTRON	10	62393844	0.618771	1	Coro6	coronin 6 (Coro6); mRNA [Source:RefSeq mRNA;Acc:NM_139115]
ENSRNOG00000014590	INTRON	1	1.80914e+08	0.72066	83	Stk33	Serine/threonine kinase 33 [Source:RGD Symbol;Acc:1590972]
ENSRNOG00000014590	JUNCT	1	1.80918e+08	0.736081	6	Stk33	Serine/threonine kinase 33 [Source:RGD Symbol;Acc:1590972]
ENSRNOG00000014590	PROMTER	1	1.80945e+08	0.710502	31	Stk33	Serine/threonine kinase 33 [Source:RGD Symbol;Acc:1590972]
ENSRNOG00000014629	INTRON	1	180752890	0.633459	2	Lmo1	LIM domain only 1 (Lmo1); mRNA [Source:RefSeq mRNA;Acc:NM_139112]
ENSRNOG00000014629	PROMTER	1	1.80763e+08	0.698023	4	Lmo1	LIM domain only 1 (Lmo1); mRNA [Source:RefSeq mRNA;Acc:NM_139112]
ENSRNOG00000014634	INTRON	7	120922403	0.613349	1	Gtpbp1	GTP binding protein 1 (Gtpbp1); mRNA [Source:RefSeq mRNA;Acc:NM_001199315]
ENSRNOG00000014671	INTRON	1	225512353	0.620962	1	Mtl5	metallothionein-like 5; testis-specific (tesmin) (Mtl5); mRNA [Source:RefSeq mRNA;Acc:NM_001012069]
ENSRNOG00000014711	PROMTER	10	13988048	0.616389	2	Meiob	meiosis specific with OB domains (Meiob); mRNA [Source:RefSeq mRNA;Acc:NM_001115033]
ENSRNOG00000014742	EXON	10	62383865	0.613179	2	Ankrd13b	Ankyrin repeat domain 13B [Source:RGD Symbol;Acc:1564005]
ENSRNOG00000014742	INTRON	10	62374327	0.628474	4	Ankrd13b	Ankyrin repeat domain 13B [Source:RGD Symbol;Acc:1564005]
ENSRNOG00000014742	JUNCT	10	62383865	0.613179	2	Ankrd13b	Ankyrin repeat domain 13B [Source:RGD Symbol;Acc:1564005]
ENSRNOG00000014801	PROMTER	8	127330844	0.642903	3	Exog	endo/exonuclease (5'-3'); endonuclease G-like (Exog); mRNA [Source:RefSeq mRNA;Acc:NM_001106866]
ENSRNOG00000014844	EXON	7	131770446	0.620369	5	Kif21a	Kinesin family member 21A [Source:RGD Symbol;Acc:1305126]
ENSRNOG00000014844	INTRON	7	1.31798e+08	0.647058	4	Kif21a	Kinesin family member 21A [Source:RGD Symbol;Acc:1305126]
ENSRNOG00000014883	JUNCT	10	62360656	0.677966	2	Git1	G protein-coupled receptor kinase interacting ArfGAP 1 (Git1); mRNA [Source:RefSeq mRNA;Acc:NM_031814]
ENSRNOG00000014883	PROMTER	10	6.23635e+07	0.691149	4	Git1	G protein-coupled receptor kinase interacting ArfGAP 1 (Git1); mRNA [Source:RefSeq mRNA;Acc:NM_031814]
ENSRNOG00000014937	EXON	2	2.06515e+08	0.653459	3	Lrrc71	leucine rich repeat containing 71 (Lrrc71); mRNA [Source:RefSeq mRNA;Acc:NM_001107701]
ENSRNOG00000014937	INTRON	2	2.06515e+08	0.644525	5	Lrrc71	leucine rich repeat containing 71 (Lrrc71); mRNA [Source:RefSeq mRNA;Acc:NM_001107701]
ENSRNOG00000014937	JUNCT	2	206509723	0.650084	3	Lrrc71	leucine rich repeat containing 71 (Lrrc71); mRNA [Source:RefSeq mRNA;Acc:NM_001107701]
ENSRNOG00000014937	PROMTER	2	206519435	0.637081	1	Lrrc71	leucine rich repeat containing 71 (Lrrc71); mRNA [Source:RefSeq mRNA;Acc:NM_001107701]
ENSRNOG00000014937	UTR	2	2.06513e+08	0.653439	2	Lrrc71	leucine rich repeat containing 71 (Lrrc71); mRNA [Source:RefSeq mRNA;Acc:NM_001107701]
ENSRNOG00000015026	EXON	2	206504798	0.694108	1	Arhgef11	Rho guanine nucleotide exchange factor (GEF) 11 (Arhgef11); mRNA [Source:RefSeq mRNA;Acc:NM_023982]
ENSRNOG00000015026	INTRON	2	2.06445e+08	0.683105	55	Arhgef11	Rho guanine nucleotide exchange factor (GEF) 11 (Arhgef11); mRNA [Source:RefSeq mRNA;Acc:NM_023982]
ENSRNOG00000015026	JUNCT	2	2.0649e+08	0.704607	7	Arhgef11	Rho guanine nucleotide exchange factor (GEF) 11 (Arhgef11); mRNA [Source:RefSeq mRNA;Acc:NM_023982]
ENSRNOG00000015026	PROMTER	2	2.06384e+08	0.657773	3	Arhgef11	Rho guanine nucleotide exchange factor (GEF) 11 (Arhgef11); mRNA [Source:RefSeq mRNA;Acc:NM_023982]
ENSRNOG00000015049	EXON	8	127426810	0.615459	2	Scn5a	sodium channel; voltage-gated; type V; alpha subunit (Scn5a); transcript variant 1; mRNA [Source:RefSeq mRNA;Acc:NM_013125]
ENSRNOG00000015049	INTRON	8	1.27434e+08	0.670405	46	Scn5a	sodium channel; voltage-gated; type V; alpha subunit (Scn5a); transcript variant 1; mRNA [Source:RefSeq mRNA;Acc:NM_013125]
ENSRNOG00000015049	JUNCT	8	1.27416e+08	0.66973	10	Scn5a	sodium channel; voltage-gated; type V; alpha subunit (Scn5a); transcript variant 1; mRNA [Source:RefSeq mRNA;Acc:NM_013125]
ENSRNOG00000015049	PROMTER	8	1.27476e+08	0.681194	13	Scn5a	sodium channel; voltage-gated; type V; alpha subunit (Scn5a); transcript variant 1; mRNA [Source:RefSeq mRNA;Acc:NM_013125]
ENSRNOG00000015142	EXON	18	80846267	0.617565	1	Timm21	translocase of inner mitochondrial membrane 21 homolog (yeast) (Timm21); mRNA [Source:RefSeq mRNA;Acc:NM_001008343]
ENSRNOG00000015142	INTRON	18	80843703	0.626986	3	Timm21	translocase of inner mitochondrial membrane 21 homolog (yeast) (Timm21); mRNA [Source:RefSeq mRNA;Acc:NM_001008343]
ENSRNOG00000015142	JUNCT	18	80844239	0.639845	1	Timm21	translocase of inner mitochondrial membrane 21 homolog (yeast) (Timm21); mRNA [Source:RefSeq mRNA;Acc:NM_001008343]
ENSRNOG00000015142	UTR	18	80846267	0.617565	1	Timm21	translocase of inner mitochondrial membrane 21 homolog (yeast) (Timm21); mRNA [Source:RefSeq mRNA;Acc:NM_001008343]
ENSRNOG00000015156	INTRON	1	2.25524e+08	0.615115	2	Gal	galanin/GMAP prepropeptide (Gal); mRNA [Source:RefSeq mRNA;Acc:NM_033237]
ENSRNOG00000015156	PROMTER	1	2.25527e+08	0.661393	7	Gal	galanin/GMAP prepropeptide (Gal); mRNA [Source:RefSeq mRNA;Acc:NM_033237]
ENSRNOG00000015177	PROMTER	7	120967073	0.61367	1	Sun2	Sad1 and UNC84 domain containing 2 [Source:RGD Symbol;Acc:1563141]
ENSRNOG00000015533	PROMTER	2	206335700	0.621066	3	N/A	Uncharacterized protein [Source:UniProtKB/TrEMBL;Acc:F1LV61]
ENSRNOG00000015538	INTRON	7	1.31991e+08	0.626077	3	Abcd2	ATP-binding cassette; subfamily D (ALD); member 2 (Abcd2); mRNA [Source:RefSeq mRNA;Acc:NM_033352]
ENSRNOG00000015583	INTRON	7	120981338	0.627998	2	Dnal4	dynein; axonemal; light chain 4 (Dnal4); mRNA [Source:RefSeq mRNA;Acc:NM_001009666]
ENSRNOG00000015675	INTRON	1	1.06776e+08	0.620983	3	Nell1	NEL-like 1 (chicken) (Nell1); mRNA [Source:RefSeq mRNA;Acc:NM_031069]
ENSRNOG00000015717	INTRON	1	2.14896e+08	0.658477	5	Ptpre	protein tyrosine phosphatase; receptor type; E (Ptpre); mRNA [Source:RefSeq mRNA;Acc:NM_053767]
ENSRNOG00000015717	PROMTER	1	2.14875e+08	0.650999	8	Ptpre	protein tyrosine phosphatase; receptor type; E (Ptpre); mRNA [Source:RefSeq mRNA;Acc:NM_053767]
ENSRNOG00000015751	EXON	16	1.93761e+07	0.683824	4	Cyp4f18	cytochrome P450; family 4; subfamily f; polypeptide 18 (Cyp4f18); mRNA [Source:RefSeq mRNA;Acc:NM_001033686]
ENSRNOG00000015751	INTRON	16	1.93726e+07	0.678687	24	Cyp4f18	cytochrome P450; family 4; subfamily f; polypeptide 18 (Cyp4f18); mRNA [Source:RefSeq mRNA;Acc:NM_001033686]
ENSRNOG00000015751	JUNCT	16	1.93746e+07	0.686769	7	Cyp4f18	cytochrome P450; family 4; subfamily f; polypeptide 18 (Cyp4f18); mRNA [Source:RefSeq mRNA;Acc:NM_001033686]
ENSRNOG00000015751	UTR	16	19385385	0.670543	2	Cyp4f18	cytochrome P450; family 4; subfamily f; polypeptide 18 (Cyp4f18); mRNA [Source:RefSeq mRNA;Acc:NM_001033686]
ENSRNOG00000015808	INTRON	1	169869942	0.619605	1	Prkrir	protein-kinase; interferon-inducible double stranded RNA dependent inhibitor; repressor of (P58 repressor) (Prkrir); mRNA [Source:RefSeq mRNA;Acc:NM_001191630]
ENSRNOG00000015906	EXON	9	118637218	0.625927	1	Tgif1	TGFB-induced factor homeobox 1 (Tgif1); mRNA [Source:RefSeq mRNA;Acc:NM_001015020]
ENSRNOG00000015906	INTRON	9	1.1864e+08	0.660199	3	Tgif1	TGFB-induced factor homeobox 1 (Tgif1); mRNA [Source:RefSeq mRNA;Acc:NM_001015020]
ENSRNOG00000015906	JUNCT	9	118638283	0.678813	1	Tgif1	TGFB-induced factor homeobox 1 (Tgif1); mRNA [Source:RefSeq mRNA;Acc:NM_001015020]
ENSRNOG00000015906	PROMTER	9	1.18652e+08	0.645036	9	Tgif1	TGFB-induced factor homeobox 1 (Tgif1); mRNA [Source:RefSeq mRNA;Acc:NM_001015020]
ENSRNOG00000015911	INTRON	1	225761147	0.667304	3	Lrp5	low density lipoprotein receptor-related protein 5 (Lrp5); mRNA [Source:RefSeq mRNA;Acc:NM_001106321]
ENSRNOG00000015919	PROMTER	1	174822475	0.671302	3	Olr109	olfactory receptor 109 (Olr109); mRNA [Source:RefSeq mRNA;Acc:NM_001000952]
ENSRNOG00000015926	EXON	1	174849286	0.651645	2	Olr111	olfactory receptor 111 (Olr111); mRNA [Source:RefSeq mRNA;Acc:NM_001000742]
ENSRNOG00000015940	EXON	1	174870728	0.629777	1	Olr113	olfactory receptor 113 (Olr113); mRNA [Source:RefSeq mRNA;Acc:NM_001000151]
ENSRNOG00000015960	PROMTER	1	107748162	0.62901	7	N/A	N/A
ENSRNOG00000015982	JUNCT	1	170008609	0.630737	1	Wnt11	wingless-type MMTV integration site family; member 11 (Wnt11); mRNA [Source:RefSeq mRNA;Acc:NM_080401]
ENSRNOG00000016027	PROMTER	1	175039457	0.710113	6	Olr125	olfactory receptor 125 (Olr125); mRNA [Source:RefSeq mRNA;Acc:NM_001000740]
ENSRNOG00000016052	EXON	1	1.75088e+08	0.746958	4	Olr128	olfactory receptor 128 (Olr128); mRNA [Source:RefSeq mRNA;Acc:NM_001000159]
ENSRNOG00000016052	PROMTER	1	1.75092e+08	0.731054	82	Olr128	olfactory receptor 128 (Olr128); mRNA [Source:RefSeq mRNA;Acc:NM_001000159]
ENSRNOG00000016146	PROMTER	2	2.06029e+08	0.658529	20	Elp4	similar to elongation protein 4 homolog (RGD1566052); mRNA [Source:RefSeq mRNA;Acc:NM_001115047]
ENSRNOG00000016164	EXON	2	205999767	0.631819	3	Fcrl2	Fc receptor-like 2 (Fcrl2); mRNA [Source:RefSeq mRNA;Acc:NM_001107702]
ENSRNOG00000016164	INTRON	2	2.06002e+08	0.661279	16	Fcrl2	Fc receptor-like 2 (Fcrl2); mRNA [Source:RefSeq mRNA;Acc:NM_001107702]
ENSRNOG00000016164	JUNCT	2	2.06002e+08	0.648541	3	Fcrl2	Fc receptor-like 2 (Fcrl2); mRNA [Source:RefSeq mRNA;Acc:NM_001107702]
ENSRNOG00000016164	UTR	2	205999289	0.633398	2	Fcrl2	Fc receptor-like 2 (Fcrl2); mRNA [Source:RefSeq mRNA;Acc:NM_001107702]
ENSRNOG00000016196	INTRON	9	1.18394e+08	0.654312	173	Dlgap1	discs; large (Drosophila) homolog-associated protein 1 (Dlgap1); mRNA [Source:RefSeq mRNA;Acc:NM_022946]
ENSRNOG00000016196	JUNCT	9	118609229	0.643235	1	Dlgap1	discs; large (Drosophila) homolog-associated protein 1 (Dlgap1); mRNA [Source:RefSeq mRNA;Acc:NM_022946]
ENSRNOG00000016256	EXON	16	1.96068e+07	0.665157	8	Myo9b	myosin IXb (Myo9b); transcript variant 3; mRNA [Source:RefSeq mRNA;Acc:NM_012984]
ENSRNOG00000016256	INTRON	16	1.9604e+07	0.686022	20	Myo9b	myosin IXb (Myo9b); transcript variant 3; mRNA [Source:RefSeq mRNA;Acc:NM_012984]
ENSRNOG00000016256	JUNCT	16	1.96061e+07	0.688639	11	Myo9b	myosin IXb (Myo9b); transcript variant 3; mRNA [Source:RefSeq mRNA;Acc:NM_012984]
ENSRNOG00000016256	UTR	16	1.96137e+07	0.65813	3	Myo9b	myosin IXb (Myo9b); transcript variant 3; mRNA [Source:RefSeq mRNA;Acc:NM_012984]
ENSRNOG00000016381	INTRON	1	4081745	0.620339	8	Ust	uronyl-2-sulfotransferase (Ust); mRNA [Source:RefSeq mRNA;Acc:NM_001108458]
ENSRNOG00000016408	INTRON	2	2.05858e+08	0.6737	49	Kirrel	kin of IRRE like (Drosophila) (Kirrel); mRNA [Source:RefSeq mRNA;Acc:NM_207606]
ENSRNOG00000016408	JUNCT	2	2.05835e+08	0.657279	7	Kirrel	kin of IRRE like (Drosophila) (Kirrel); mRNA [Source:RefSeq mRNA;Acc:NM_207606]
ENSRNOG00000016408	PROMTER	2	2.05887e+08	0.654971	8	Kirrel	kin of IRRE like (Drosophila) (Kirrel); mRNA [Source:RefSeq mRNA;Acc:NM_207606]
ENSRNOG00000016550	EXON	2	2.05588e+08	0.662779	6	Dclk2	doublecortin-like kinase 2 (Dclk2); transcript variant 2; mRNA [Source:RefSeq mRNA;Acc:NM_001009691]
ENSRNOG00000016550	INTRON	2	2.05559e+08	0.653472	54	Dclk2	doublecortin-like kinase 2 (Dclk2); transcript variant 2; mRNA [Source:RefSeq mRNA;Acc:NM_001009691]
ENSRNOG00000016550	JUNCT	2	2.05546e+08	0.679571	15	Dclk2	doublecortin-like kinase 2 (Dclk2); transcript variant 2; mRNA [Source:RefSeq mRNA;Acc:NM_001009691]
ENSRNOG00000016619	PROMTER	16	1.96184e+07	0.676232	19	Use1	unconventional SNARE in the ER 1 homolog (S. cerevisiae) (Use1); mRNA [Source:RefSeq mRNA;Acc:NM_001169100]
ENSRNOG00000016661	PROMTER	1	1.75244e+08	0.664723	5	N/A	N/A
ENSRNOG00000016790	INTRON	1	225896170	0.614911	1	Suv420h1	suppressor of variegation 4-20 homolog 1 (Drosophila) (Suv420h1); mRNA [Source:RefSeq mRNA;Acc:NM_001108512]
ENSRNOG00000016892	INTRON	16	19633392	0.676181	5	Nr2f6	nuclear receptor subfamily 2; group F; member 6 (Nr2f6); mRNA [Source:RefSeq mRNA;Acc:NM_139113]
ENSRNOG00000016906	EXON	1	1.71373e+08	0.661077	2	Lipt2	lipoyl(octanoyl) transferase 2 (putative) (Lipt2); mRNA [Source:RefSeq mRNA;Acc:NM_001108917]
ENSRNOG00000016906	UTR	1	1.71373e+08	0.661077	2	Lipt2	lipoyl(octanoyl) transferase 2 (putative) (Lipt2); mRNA [Source:RefSeq mRNA;Acc:NM_001108917]
ENSRNOG00000016942	INTRON	8	1.27803e+08	0.623624	2	Wdr48	WD repeat domain 48 (Wdr48); mRNA [Source:RefSeq mRNA;Acc:NM_001135895]
ENSRNOG00000016942	JUNCT	8	127795575	0.624182	1	Wdr48	WD repeat domain 48 (Wdr48); mRNA [Source:RefSeq mRNA;Acc:NM_001135895]
ENSRNOG00000016979	PROMTER	1	175404406	0.620254	1	Olr144	olfactory receptor 144 (Olr144); mRNA [Source:RefSeq mRNA;Acc:NM_001000164]
ENSRNOG00000016986	PROMTER	1	1.75431e+08	0.699723	40	N/A	N/A
ENSRNOG00000016993	PROMTER	1	175448716	0.628273	1	Olr148	olfactory receptor 148 (Olr148); mRNA [Source:RefSeq mRNA;Acc:NM_001000165]
ENSRNOG00000017020	INTRON	9	9.45188e+07	0.642671	13	Inpp5d	inositol polyphosphate-5-phosphatase D (Inpp5d); mRNA [Source:RefSeq mRNA;Acc:NM_019311]
ENSRNOG00000017020	JUNCT	9	9.45635e+07	0.635789	2	Inpp5d	inositol polyphosphate-5-phosphatase D (Inpp5d); mRNA [Source:RefSeq mRNA;Acc:NM_019311]
ENSRNOG00000017039	PROMTER	1	175507493	0.615835	1	RGD1310717	similar to RIKEN cDNA E030002O03 (RGD1310717); mRNA [Source:RefSeq mRNA;Acc:NM_001106287]
ENSRNOG00000017071	PROMTER	16	19651616	0.624263	1	Babam1	BRISC and BRCA1 A complex member 1 (Babam1); mRNA [Source:RefSeq mRNA;Acc:NM_001006964]
ENSRNOG00000017079	INTRON	1	1.71475e+08	0.628287	2	Pgm2l1	phosphoglucomutase 2-like 1 (Pgm2l1); mRNA [Source:RefSeq mRNA;Acc:NM_001109454]
ENSRNOG00000017079	JUNCT	1	171471835	0.654629	3	Pgm2l1	phosphoglucomutase 2-like 1 (Pgm2l1); mRNA [Source:RefSeq mRNA;Acc:NM_001109454]
ENSRNOG00000017118	INTRON	1	171517541	0.641877	5	P4ha3	prolyl 4-hydroxylase; alpha polypeptide III (P4ha3); mRNA [Source:RefSeq mRNA;Acc:NM_198775]
ENSRNOG00000017365	INTRON	1	170632202	0.618123	1	Klhl35	Kelch-like family member 35 [Source:RGD Symbol;Acc:1565895]
ENSRNOG00000017598	INTRON	10	14397287	0.627157	1	Unkl	Unkempt family zinc finger-like [Source:RGD Symbol;Acc:1565247]
ENSRNOG00000017676	INTRON	16	1.97718e+07	0.652668	7	Plvap	plasmalemma vesicle associated protein (Plvap); mRNA [Source:RefSeq mRNA;Acc:NM_020086]
ENSRNOG00000017676	PROMTER	16	1.97853e+07	0.665189	11	Plvap	plasmalemma vesicle associated protein (Plvap); mRNA [Source:RefSeq mRNA;Acc:NM_020086]
ENSRNOG00000017975	PROMTER	1	1.71735e+08	0.701726	7	Dnajb13	DnaJ (Hsp40) homolog; subfamily B; member 13 (Dnajb13); mRNA [Source:RefSeq mRNA;Acc:NM_001005885]
ENSRNOG00000017976	INTRON	1	170840310	0.64381	4	Slco2b1	solute carrier organic anion transporter family; member 2b1 (Slco2b1); mRNA [Source:RefSeq mRNA;Acc:NM_080786]
ENSRNOG00000017976	PROMTER	1	170873514	0.66541	3	Slco2b1	solute carrier organic anion transporter family; member 2b1 (Slco2b1); mRNA [Source:RefSeq mRNA;Acc:NM_080786]
ENSRNOG00000018047	PROMTER	8	1.27828e+08	0.637905	6	Gorasp1	golgi reassembly stacking protein 1 (Gorasp1); mRNA [Source:RefSeq mRNA;Acc:NM_019385]
ENSRNOG00000018078	PROMTER	1	170952929	0.640818	1	Olr37	olfactory receptor 37 (Olr37); mRNA [Source:RefSeq mRNA;Acc:NM_001000504]
ENSRNOG00000018167	PROMTER	16	1.98561e+07	0.63437	3	Tmem221	Transmembrane protein 221 [Source:RGD Symbol;Acc:2319149]
ENSRNOG00000018326	INTRON	16	1.98839e+07	0.698947	4	Pgls	6-phosphogluconolactonase (Pgls); mRNA [Source:RefSeq mRNA;Acc:NM_001106066]
ENSRNOG00000018411	EXON	1	171285266	0.64782	1	Pold3	polymerase (DNA-directed); delta 3; accessory subunit (Pold3); mRNA [Source:RefSeq mRNA;Acc:NM_001024750]
ENSRNOG00000018411	UTR	1	171285266	0.64782	1	Pold3	polymerase (DNA-directed); delta 3; accessory subunit (Pold3); mRNA [Source:RefSeq mRNA;Acc:NM_001024750]
ENSRNOG00000018512	EXON	1	173917411	0.712667	2	Olr44	olfactory receptor 44 (Olr44); mRNA [Source:RefSeq mRNA;Acc:NM_001000125]
ENSRNOG00000018512	PROMTER	1	1.7392e+08	0.728754	28	Olr44	olfactory receptor 44 (Olr44); mRNA [Source:RefSeq mRNA;Acc:NM_001000125]
ENSRNOG00000018514	EXON	1	173905856	0.725551	1	Olr43	olfactory receptor 43 (Olr43); mRNA [Source:RefSeq mRNA;Acc:NM_001000541]
ENSRNOG00000018514	PROMTER	1	1.73902e+08	0.68727	8	Olr43	olfactory receptor 43 (Olr43); mRNA [Source:RefSeq mRNA;Acc:NM_001000541]
ENSRNOG00000018517	INTRON	1	173882430	0.689731	3	Trim21	tripartite motif-containing 21 (Trim21); mRNA [Source:RefSeq mRNA;Acc:NM_001082572]
ENSRNOG00000018517	JUNCT	1	1.73883e+08	0.662421	5	Trim21	tripartite motif-containing 21 (Trim21); mRNA [Source:RefSeq mRNA;Acc:NM_001082572]
ENSRNOG00000018517	PROMTER	1	173895327	0.61577	1	Trim21	tripartite motif-containing 21 (Trim21); mRNA [Source:RefSeq mRNA;Acc:NM_001082572]
ENSRNOG00000018537	EXON	1	1.73871e+08	0.663902	6	N/A	N/A
ENSRNOG00000018537	JUNCT	1	1.73871e+08	0.670798	4	N/A	N/A
ENSRNOG00000018537	PROMTER	1	1.73865e+08	0.674726	13	N/A	N/A
ENSRNOG00000018551	PROMTER	1	1.7405e+08	0.627884	2	Olr63	olfactory receptor 63 (Olr63); mRNA [Source:RefSeq mRNA;Acc:NM_001000542]
ENSRNOG00000018552	INTRON	8	1.27996e+08	0.646168	4	Slc25a38	solute carrier family 25; member 38 (Slc25a38); mRNA [Source:RefSeq mRNA;Acc:NM_001030032]
ENSRNOG00000018552	PROMTER	8	1.27983e+08	0.674837	5	Slc25a38	solute carrier family 25; member 38 (Slc25a38); mRNA [Source:RefSeq mRNA;Acc:NM_001030032]
ENSRNOG00000018627	INTRON	1	1.7188e+08	0.670979	5	Plekhb1	pleckstrin homology domain containing; family B (evectins) member 1 (Plekhb1); mRNA [Source:RefSeq mRNA;Acc:NM_172033]
ENSRNOG00000018627	JUNCT	1	171879710	0.673557	1	Plekhb1	pleckstrin homology domain containing; family B (evectins) member 1 (Plekhb1); mRNA [Source:RefSeq mRNA;Acc:NM_172033]
ENSRNOG00000018627	PROMTER	1	171891176	0.615358	1	Plekhb1	pleckstrin homology domain containing; family B (evectins) member 1 (Plekhb1); mRNA [Source:RefSeq mRNA;Acc:NM_172033]
ENSRNOG00000018645	PROMTER	8	127997910	0.614549	1	Rpsa	ribosomal protein SA (Rpsa); mRNA [Source:RefSeq mRNA;Acc:NM_017138]
ENSRNOG00000018683	INTRON	1	2.14327e+08	0.661664	9	Dock1	dedicator of cyto-kinesis 1 (Dock1); mRNA [Source:RefSeq mRNA;Acc:NM_001143858]
ENSRNOG00000018700	INTRON	8	1.28066e+08	0.63582	33	Mobp	myelin-associated oligodendrocyte basic protein (Mobp); mRNA [Source:RefSeq mRNA;Acc:NM_012720]
ENSRNOG00000018700	JUNCT	8	128053818	0.627067	1	Mobp	myelin-associated oligodendrocyte basic protein (Mobp); mRNA [Source:RefSeq mRNA;Acc:NM_012720]
ENSRNOG00000018797	INTRON	8	1.2826e+08	0.630788	4	Myrip	myosin VIIA and Rab interacting protein (Myrip); mRNA [Source:RefSeq mRNA;Acc:NM_182844]
ENSRNOG00000018798	PROMTER	2	2.06782e+08	0.629689	9	Bcan	brevican (Bcan); transcript variant 1; mRNA [Source:RefSeq mRNA;Acc:NM_001033665]
ENSRNOG00000018870	PROMTER	2	206810407	0.628295	2	Hapln2	hyaluronan and proteoglycan link protein 2 (Hapln2); mRNA [Source:RefSeq mRNA;Acc:NM_022285]
ENSRNOG00000018873	INTRON	1	1.72004e+08	0.69019	106	Fam168a	family with sequence similarity 168; member A (Fam168a); mRNA [Source:RefSeq mRNA;Acc:NM_001108494]
ENSRNOG00000018873	JUNCT	1	172057316	0.73887	2	Fam168a	family with sequence similarity 168; member A (Fam168a); mRNA [Source:RefSeq mRNA;Acc:NM_001108494]
ENSRNOG00000018873	PROMTER	1	171921730	0.635545	1	Fam168a	family with sequence similarity 168; member A (Fam168a); mRNA [Source:RefSeq mRNA;Acc:NM_001108494]
ENSRNOG00000018969	EXON	2	206822659	0.673497	1	Gpatch4	G patch domain containing 4 (Gpatch4); mRNA [Source:RefSeq mRNA;Acc:NM_001024979]
ENSRNOG00000018969	INTRON	2	2.06825e+08	0.68972	2	Gpatch4	G patch domain containing 4 (Gpatch4); mRNA [Source:RefSeq mRNA;Acc:NM_001024979]
ENSRNOG00000018982	INTRON	8	128407742	0.614612	1	Entpd3	ectonucleoside triphosphate diphosphohydrolase 3 (Entpd3); mRNA [Source:RefSeq mRNA;Acc:NM_178106]
ENSRNOG00000019007	INTRON	8	1.2844e+08	0.645139	2	Rpl14	ribosomal protein L14 (Rpl14); mRNA [Source:RefSeq mRNA;Acc:NM_022949]
ENSRNOG00000019007	JUNCT	8	128440850	0.65686	2	Rpl14	ribosomal protein L14 (Rpl14); mRNA [Source:RefSeq mRNA;Acc:NM_022949]
ENSRNOG00000019007	PROMTER	8	1.28435e+08	0.626618	15	Rpl14	ribosomal protein L14 (Rpl14); mRNA [Source:RefSeq mRNA;Acc:NM_022949]
ENSRNOG00000019035	EXON	9	9.51095e+07	0.693441	4	Trpm8	transient receptor potential cation channel; subfamily M; member 8 (Trpm8); mRNA [Source:RefSeq mRNA;Acc:NM_134371]
ENSRNOG00000019035	INTRON	9	95115176	0.638427	1	Trpm8	transient receptor potential cation channel; subfamily M; member 8 (Trpm8); mRNA [Source:RefSeq mRNA;Acc:NM_134371]
ENSRNOG00000019035	JUNCT	9	95109600	0.659786	1	Trpm8	transient receptor potential cation channel; subfamily M; member 8 (Trpm8); mRNA [Source:RefSeq mRNA;Acc:NM_134371]
ENSRNOG00000019035	PROMTER	9	9.50784e+07	0.681335	27	Trpm8	transient receptor potential cation channel; subfamily M; member 8 (Trpm8); mRNA [Source:RefSeq mRNA;Acc:NM_134371]
ENSRNOG00000019090	INTRON	2	2.07085e+08	0.633845	6	Cct3	chaperonin containing Tcp1; subunit 3 (gamma) (Cct3); mRNA [Source:RefSeq mRNA;Acc:NM_199091]
ENSRNOG00000019134	PROMTER	18	56875141	0.612812	1	Htr4	5-hydroxytryptamine (serotonin) receptor 4; G protein-coupled (Htr4); mRNA [Source:RefSeq mRNA;Acc:NM_012853]
ENSRNOG00000019174	INTRON	10	14908609	0.625454	1	Chtf18	CTF18; chromosome transmission fidelity factor 18 homolog (S. cerevisiae) (Chtf18); mRNA [Source:RefSeq mRNA;Acc:NM_001105773]
ENSRNOG00000019174	JUNCT	10	1.49085e+07	0.637407	5	Chtf18	CTF18; chromosome transmission fidelity factor 18 homolog (S. cerevisiae) (Chtf18); mRNA [Source:RefSeq mRNA;Acc:NM_001105773]
ENSRNOG00000019192	INTRON	1	1.72133e+08	0.661121	12	Arhgef17	Rho guanine nucleotide exchange factor (GEF) 17 [Source:MGI Symbol;Acc:MGI:2673002]
ENSRNOG00000019201	PROMTER	2	206836663	0.660077	3	APOA1BP	NAD(P)H-hydrate epimerase [Source:UniProtKB/Swiss-Prot;Acc:B0BNM1]
ENSRNOG00000019262	EXON	8	129292218	0.654773	2	Trak1	trafficking protein; kinesin binding 1 (Trak1); mRNA [Source:RefSeq mRNA;Acc:NM_001134565]
ENSRNOG00000019262	INTRON	8	129287443	0.640664	11	Trak1	trafficking protein; kinesin binding 1 (Trak1); mRNA [Source:RefSeq mRNA;Acc:NM_001134565]
ENSRNOG00000019262	UTR	8	129298482	0.645802	1	Trak1	trafficking protein; kinesin binding 1 (Trak1); mRNA [Source:RefSeq mRNA;Acc:NM_001134565]
ENSRNOG00000019281	EXON	2	207101871	0.653889	1	RGD1303130	kidney predominant protein NCU-G1 (RGD1303130); mRNA [Source:RefSeq mRNA;Acc:NM_001004226]
ENSRNOG00000019281	INTRON	2	2.07102e+08	0.662445	3	RGD1303130	kidney predominant protein NCU-G1 (RGD1303130); mRNA [Source:RefSeq mRNA;Acc:NM_001004226]
ENSRNOG00000019281	JUNCT	2	2.07102e+08	0.651876	2	RGD1303130	kidney predominant protein NCU-G1 (RGD1303130); mRNA [Source:RefSeq mRNA;Acc:NM_001004226]
ENSRNOG00000019305	INTRON	18	56542212	0.638625	1	Sh3tc2	SH3 domain and tetratricopeptide repeats 2 [Source:RGD Symbol;Acc:1309038]
ENSRNOG00000019319	INTRON	1	1.72515e+08	0.655744	15	Fchsd2	FCH and double SH3 domains 2 (Fchsd2); mRNA [Source:RefSeq mRNA;Acc:NM_001107539]
ENSRNOG00000019321	EXON	8	1.29314e+08	0.714665	6	Cck	cholecystokinin (Cck); mRNA [Source:RefSeq mRNA;Acc:NM_012829]
ENSRNOG00000019321	INTRON	8	1.29316e+08	0.694133	13	Cck	cholecystokinin (Cck); mRNA [Source:RefSeq mRNA;Acc:NM_012829]
ENSRNOG00000019321	JUNCT	8	129313256	0.62111	1	Cck	cholecystokinin (Cck); mRNA [Source:RefSeq mRNA;Acc:NM_012829]
ENSRNOG00000019321	PROMTER	8	1.29323e+08	0.711355	19	Cck	cholecystokinin (Cck); mRNA [Source:RefSeq mRNA;Acc:NM_012829]
ENSRNOG00000019321	UTR	8	129314180	0.724361	5	Cck	cholecystokinin (Cck); mRNA [Source:RefSeq mRNA;Acc:NM_012829]
ENSRNOG00000019382	EXON	8	129582151	0.70206	1	Zbtb47	Zinc finger and BTB domain containing 47 [Source:RGD Symbol;Acc:1562434]
ENSRNOG00000019382	INTRON	8	129584642	0.729415	1	Zbtb47	Zinc finger and BTB domain containing 47 [Source:RGD Symbol;Acc:1562434]
ENSRNOG00000019382	PROMTER	8	129581193	0.655204	1	Zbtb47	Zinc finger and BTB domain containing 47 [Source:RGD Symbol;Acc:1562434]
ENSRNOG00000019390	EXON	8	129601702	0.656635	1	Klhl40	kelch-like family member 40 (Klhl40); mRNA [Source:RefSeq mRNA;Acc:NM_001108195]
ENSRNOG00000019390	INTRON	8	129600931	0.637609	1	Klhl40	kelch-like family member 40 (Klhl40); mRNA [Source:RefSeq mRNA;Acc:NM_001108195]
ENSRNOG00000019390	PROMTER	8	1.2959e+08	0.726988	4	Klhl40	kelch-like family member 40 (Klhl40); mRNA [Source:RefSeq mRNA;Acc:NM_001108195]
ENSRNOG00000019390	UTR	8	129601702	0.656635	1	Klhl40	kelch-like family member 40 (Klhl40); mRNA [Source:RefSeq mRNA;Acc:NM_001108195]
ENSRNOG00000019404	INTRON	8	129604097	0.706332	1	Hhatl	hedgehog acyltransferase-like (Hhatl); mRNA [Source:RefSeq mRNA;Acc:NM_001106868]
ENSRNOG00000019404	JUNCT	8	129605722	0.699565	3	Hhatl	hedgehog acyltransferase-like (Hhatl); mRNA [Source:RefSeq mRNA;Acc:NM_001106868]
ENSRNOG00000019404	PROMTER	8	129609520	0.708496	1	Hhatl	hedgehog acyltransferase-like (Hhatl); mRNA [Source:RefSeq mRNA;Acc:NM_001106868]
ENSRNOG00000019414	PROMTER	2	2.07114e+08	0.62492	5	Tmem79	transmembrane protein 79 (Tmem79); mRNA [Source:RefSeq mRNA;Acc:NM_001033896]
ENSRNOG00000019428	INTRON	8	129668379	0.6392	2	Higd1a	HIG1 hypoxia inducible domain family; member 1A (Higd1a); mRNA [Source:RefSeq mRNA;Acc:NM_080902]
ENSRNOG00000019428	PROMTER	8	1.29677e+08	0.717368	14	Higd1a	HIG1 hypoxia inducible domain family; member 1A (Higd1a); mRNA [Source:RefSeq mRNA;Acc:NM_080902]
ENSRNOG00000019472	PROMTER	8	1.29711e+08	0.627025	4	Ackr2	atypical chemokine receptor 2 (Ackr2); mRNA [Source:RefSeq mRNA;Acc:NM_078621]
ENSRNOG00000019481	PROMTER	8	1.2973e+08	0.655674	5	Cyp8b1	cytochrome P450; family 8; subfamily b; polypeptide 1 (Cyp8b1); mRNA [Source:RefSeq mRNA;Acc:NM_031241]
ENSRNOG00000019491	INTRON	1	172628724	0.624117	4	Stard10	StAR-related lipid transfer (START) domain containing 10 (Stard10); mRNA [Source:RefSeq mRNA;Acc:NM_001013069]
ENSRNOG00000019492	EXON	8	1.29791e+08	0.689714	3	Pomgnt2	glycosyltransferase-like domain containing 2 (Gtdc2); mRNA [Source:RefSeq mRNA;Acc:NM_001009437]
ENSRNOG00000019492	PROMTER	8	1.29797e+08	0.728443	18	Pomgnt2	glycosyltransferase-like domain containing 2 (Gtdc2); mRNA [Source:RefSeq mRNA;Acc:NM_001009437]
ENSRNOG00000019555	INTRON	1	172706197	0.649022	5	Arap1	ArfGAP with RhoGAP domain, ankyrin repeat and PH domain 1 [Source:RGD Symbol;Acc:1310385]
ENSRNOG00000019560	INTRON	1	1.72731e+08	0.676886	4	Pde2a	phosphodiesterase 2A; cGMP-stimulated (Pde2a); transcript variant 1; mRNA [Source:RefSeq mRNA;Acc:NM_001143847]
ENSRNOG00000019590	EXON	2	2.07123e+08	0.653131	3	Smg5	SMG5 nonsense mediated mRNA decay factor [Source:RGD Symbol;Acc:1584731]
ENSRNOG00000019590	INTRON	2	2.07129e+08	0.655466	19	Smg5	SMG5 nonsense mediated mRNA decay factor [Source:RGD Symbol;Acc:1584731]
ENSRNOG00000019590	JUNCT	2	2.07128e+08	0.651308	4	Smg5	SMG5 nonsense mediated mRNA decay factor [Source:RGD Symbol;Acc:1584731]
ENSRNOG00000019590	PROMTER	2	2.07103e+08	0.664879	4	Smg5	SMG5 nonsense mediated mRNA decay factor [Source:RGD Symbol;Acc:1584731]
ENSRNOG00000019607	PROMTER	2	207149554	0.620746	1	Bglap	bone gamma-carboxyglutamate (gla) protein (Bglap); mRNA [Source:RefSeq mRNA;Acc:NM_013414]
ENSRNOG00000019620	PROMTER	2	207183579	0.629446	5	Pmf1	polyamine-modulated factor 1 (Pmf1); mRNA [Source:RefSeq mRNA;Acc:NM_001191568]
ENSRNOG00000019638	INTRON	2	2.07257e+08	0.6644	10	Lmna	lamin A/C (Lmna); transcript variant 2; mRNA [Source:RefSeq mRNA;Acc:NM_001002016]
ENSRNOG00000019745	EXON	1	227060931	0.621418	1	Actn3	actinin alpha 3 (Actn3); mRNA [Source:RefSeq mRNA;Acc:NM_133424]
ENSRNOG00000019745	INTRON	1	2.27056e+08	0.653765	4	Actn3	actinin alpha 3 (Actn3); mRNA [Source:RefSeq mRNA;Acc:NM_133424]
ENSRNOG00000019745	JUNCT	1	2.27058e+08	0.645591	3	Actn3	actinin alpha 3 (Actn3); mRNA [Source:RefSeq mRNA;Acc:NM_133424]
ENSRNOG00000019791	INTRON	19	69085734	0.655506	2	Sipa1l2	signal-induced proliferation-associated 1 like 2 (Sipa1l2); mRNA [Source:RefSeq mRNA;Acc:NM_001009704]
ENSRNOG00000019825	PROMTER	1	2.27061e+08	0.654792	3	Zdhhc24	zinc finger; DHHC-type containing 24 (Zdhhc24); mRNA [Source:RefSeq mRNA;Acc:NM_001039100]
ENSRNOG00000019890	PROMTER	1	1.73118e+08	0.689162	13	FOLR2	folate receptor beta precursor [Source:RefSeq peptide;Acc:NP_001099753]
ENSRNOG00000019902	INTRON	1	1.73131e+08	0.672479	15	Folr1	folate receptor 1 (adult) (Folr1); mRNA [Source:RefSeq mRNA;Acc:NM_133527]
ENSRNOG00000019902	PROMTER	1	1.7314e+08	0.672838	17	Folr1	folate receptor 1 (adult) (Folr1); mRNA [Source:RefSeq mRNA;Acc:NM_133527]
ENSRNOG00000019922	INTRON	19	6.92658e+07	0.661134	21	Ntpcr	nucleoside-triphosphatase; cancer-related (Ntpcr); mRNA [Source:RefSeq mRNA;Acc:NM_001134573]
ENSRNOG00000019922	JUNCT	19	69264072	0.730726	3	Ntpcr	nucleoside-triphosphatase; cancer-related (Ntpcr); mRNA [Source:RefSeq mRNA;Acc:NM_001134573]
ENSRNOG00000019922	PROMTER	19	6.92622e+07	0.68375	5	Ntpcr	nucleoside-triphosphatase; cancer-related (Ntpcr); mRNA [Source:RefSeq mRNA;Acc:NM_001134573]
ENSRNOG00000019933	INTRON	2	207331459	0.621047	1	Ubqln4	ubiquilin 4 (Ubqln4); mRNA [Source:RefSeq mRNA;Acc:NM_001107688]
ENSRNOG00000019933	PROMTER	2	207310016	0.696618	1	Ubqln4	ubiquilin 4 (Ubqln4); mRNA [Source:RefSeq mRNA;Acc:NM_001107688]
ENSRNOG00000019937	PROMTER	19	69518128	0.649221	1	Kcnk1	potassium channel; subfamily K; member 1 (Kcnk1); mRNA [Source:RefSeq mRNA;Acc:NM_021688]
ENSRNOG00000020009	PROMTER	1	227206357	0.613081	1	Npas4	neuronal PAS domain protein 4 (Npas4); mRNA [Source:RefSeq mRNA;Acc:NM_153626]
ENSRNOG00000020139	PROMTER	2	207445126	0.70004	3	RGD1565775	Protein RGD1565775; Similar to RIKEN cDNA 2810403A07; isoform CRA_b [Source:UniProtKB/TrEMBL;Acc:F1LM38]
ENSRNOG00000020232	INTRON	2	2.07492e+08	0.637324	7	Rit1	Ras-like without CAAX 1 (Rit1); mRNA [Source:RefSeq mRNA;Acc:NM_001109185]
ENSRNOG00000020232	PROMTER	2	2.07484e+08	0.628297	2	Rit1	Ras-like without CAAX 1 (Rit1); mRNA [Source:RefSeq mRNA;Acc:NM_001109185]
ENSRNOG00000020242	INTRON	1	1.73389e+08	0.659634	4	Art5	ADP-ribosyltransferase 5 (Art5); mRNA [Source:RefSeq mRNA;Acc:NM_001013039]
ENSRNOG00000020242	PROMTER	1	1.73398e+08	0.648656	5	Art5	ADP-ribosyltransferase 5 (Art5); mRNA [Source:RefSeq mRNA;Acc:NM_001013039]
ENSRNOG00000020251	PROMTER	1	1.73389e+08	0.659634	4	Art1	ADP-ribosyltransferase 1 (Art1); mRNA [Source:RefSeq mRNA;Acc:NM_001107541]
ENSRNOG00000020279	PROMTER	2	207545058	0.649053	3	Syt11	synaptotagmin XI (Syt11); mRNA [Source:RefSeq mRNA;Acc:NM_031667]
ENSRNOG00000020293	PROMTER	1	1.73404e+08	0.720441	8	Chrna10	cholinergic receptor; nicotinic; alpha 10 (neuronal) (Chrna10); mRNA [Source:RefSeq mRNA;Acc:NM_022639]
ENSRNOG00000020294	INTRON	1	2.32547e+08	0.623954	3	Scgb1d2	secretoglobin; family 1D; member 2 (Scgb1d2); mRNA [Source:RefSeq mRNA;Acc:NM_177482]
ENSRNOG00000020294	PROMTER	1	2.32552e+08	0.660526	25	Scgb1d2	secretoglobin; family 1D; member 2 (Scgb1d2); mRNA [Source:RefSeq mRNA;Acc:NM_177482]
ENSRNOG00000020297	INTRON	2	2.07572e+08	0.64397	10	Gon4l	gon-4-like (C. elegans) (Gon4l); mRNA [Source:RefSeq mRNA;Acc:NM_001024797]
ENSRNOG00000020297	JUNCT	2	2.07578e+08	0.655137	2	Gon4l	gon-4-like (C. elegans) (Gon4l); mRNA [Source:RefSeq mRNA;Acc:NM_001024797]
ENSRNOG00000020347	INTRON	1	1.73463e+08	0.681391	19	Nup98	nucleoporin 98 (Nup98); mRNA [Source:RefSeq mRNA;Acc:NM_031074]
ENSRNOG00000020347	JUNCT	1	173470300	0.651407	6	Nup98	nucleoporin 98 (Nup98); mRNA [Source:RefSeq mRNA;Acc:NM_031074]
ENSRNOG00000020349	PROMTER	1	2.33019e+08	0.630288	8	Rab3il1	RAB3A interacting protein (rabin3)-like 1 (Rab3il1); mRNA [Source:RefSeq mRNA;Acc:NM_134411]
ENSRNOG00000020357	PROMTER	2	2.07623e+08	0.642506	3	Msto1	misato homolog 1 (Drosophila) (Msto1); mRNA [Source:RefSeq mRNA;Acc:NM_001106443]
ENSRNOG00000020371	INTRON	1	173515568	0.631379	2	Pgap2	post-GPI attachment to proteins 2 (Pgap2); mRNA [Source:RefSeq mRNA;Acc:NM_053895]
ENSRNOG00000020371	JUNCT	1	173512296	0.626596	2	Pgap2	post-GPI attachment to proteins 2 (Pgap2); mRNA [Source:RefSeq mRNA;Acc:NM_053895]
ENSRNOG00000020371	PROMTER	1	1.73492e+08	0.668605	10	Pgap2	post-GPI attachment to proteins 2 (Pgap2); mRNA [Source:RefSeq mRNA;Acc:NM_053895]
ENSRNOG00000020373	PROMTER	2	207661165	0.644239	4	Dap3	death associated protein 3 (Dap3); mRNA [Source:RefSeq mRNA;Acc:NM_001011950]
ENSRNOG00000020424	EXON	1	209577263	0.639393	2	Ppapdc1a	phosphatidic acid phosphatase type 2 domain containing 1A (Ppapdc1a); mRNA [Source:RefSeq mRNA;Acc:NM_001191631]
ENSRNOG00000020424	INTRON	1	2.09552e+08	0.678246	98	Ppapdc1a	phosphatidic acid phosphatase type 2 domain containing 1A (Ppapdc1a); mRNA [Source:RefSeq mRNA;Acc:NM_001191631]
ENSRNOG00000020424	JUNCT	1	209564426	0.64235	1	Ppapdc1a	phosphatidic acid phosphatase type 2 domain containing 1A (Ppapdc1a); mRNA [Source:RefSeq mRNA;Acc:NM_001191631]
ENSRNOG00000020424	UTR	1	209577263	0.639393	2	Ppapdc1a	phosphatidic acid phosphatase type 2 domain containing 1A (Ppapdc1a); mRNA [Source:RefSeq mRNA;Acc:NM_001191631]
ENSRNOG00000020430	INTRON	1	2.09805e+08	0.697948	22	Wdr11	WD repeat domain 11 [Source:RGD Symbol;Acc:1587347]
ENSRNOG00000020430	JUNCT	1	209799395	0.718612	8	Wdr11	WD repeat domain 11 [Source:RGD Symbol;Acc:1587347]
ENSRNOG00000020440	EXON	1	2.32931e+08	0.647293	5	Fads2	fatty acid desaturase 2 (Fads2); mRNA [Source:RefSeq mRNA;Acc:NM_031344]
ENSRNOG00000020440	INTRON	1	2.32943e+08	0.641259	74	Fads2	fatty acid desaturase 2 (Fads2); mRNA [Source:RefSeq mRNA;Acc:NM_031344]
ENSRNOG00000020440	JUNCT	1	2.32898e+08	0.655463	14	Fads2	fatty acid desaturase 2 (Fads2); mRNA [Source:RefSeq mRNA;Acc:NM_031344]
ENSRNOG00000020446	PROMTER	1	2.09916e+08	0.658207	6	N/A	N/A
ENSRNOG00000020457	INTRON	1	2.08264e+08	0.648382	11	Tacc2	transforming; acidic coiled-coil containing protein 2 (Tacc2); transcript variant 1; mRNA [Source:RefSeq mRNA;Acc:NM_001004415]
ENSRNOG00000020524	PROMTER	2	2.07937e+08	0.677588	7	Thbs3	Thrombospondin 3 [Source:RGD Symbol;Acc:1596780]
ENSRNOG00000020533	INTRON	1	208556067	0.634299	1	Htra1	HtrA serine peptidase 1 (Htra1); mRNA [Source:RefSeq mRNA;Acc:NM_031721]
ENSRNOG00000020554	PROMTER	2	208006920	0.625279	1	Slc50a1	solute carrier family 50 (sugar efflux transporter); member 1 (Slc50a1); mRNA [Source:RefSeq mRNA;Acc:NM_001106445]
ENSRNOG00000020573	PROMTER	2	2.08018e+08	0.671583	8	Efna1	ephrin A1 (Efna1); mRNA [Source:RefSeq mRNA;Acc:NM_053599]
ENSRNOG00000020584	PROMTER	2	2.08062e+08	0.655124	10	Efna3	Ephrin A3 [Source:RGD Symbol;Acc:620390]
ENSRNOG00000020597	EXON	1	208958224	0.675988	1	RGD1305014	similar to RIKEN cDNA 2310057M21 (RGD1305014); mRNA [Source:RefSeq mRNA;Acc:NM_001014025]
ENSRNOG00000020597	INTRON	1	208968469	0.708047	10	RGD1305014	similar to RIKEN cDNA 2310057M21 (RGD1305014); mRNA [Source:RefSeq mRNA;Acc:NM_001014025]
ENSRNOG00000020597	UTR	1	208958224	0.675988	1	RGD1305014	similar to RIKEN cDNA 2310057M21 (RGD1305014); mRNA [Source:RefSeq mRNA;Acc:NM_001014025]
ENSRNOG00000020630	JUNCT	10	15598670	0.618172	1	Il9r	interleukin 9 receptor (Il9r); mRNA [Source:RefSeq mRNA;Acc:NM_017021]
ENSRNOG00000020642	PROMTER	2	2.08159e+08	0.702528	4	Flad1	flavin adenine dinucleotide synthetase 1 (Flad1); mRNA [Source:RefSeq mRNA;Acc:NM_001110138]
ENSRNOG00000020644	INTRON	10	15797388	0.614752	1	Nsg2	neuron specific gene family member 2 (Nsg2); mRNA [Source:RefSeq mRNA;Acc:NM_001034152]
ENSRNOG00000020706	INTRON	2	2.08352e+08	0.676896	141	Kcnn3	potassium intermediate/small conductance calcium-activated channel; subfamily N; member 3 (Kcnn3); mRNA [Source:RefSeq mRNA;Acc:NM_019315]
ENSRNOG00000020706	JUNCT	2	2.08355e+08	0.682677	4	Kcnn3	potassium intermediate/small conductance calcium-activated channel; subfamily N; member 3 (Kcnn3); mRNA [Source:RefSeq mRNA;Acc:NM_019315]
ENSRNOG00000020706	PROMTER	2	208266106	0.62171	2	Kcnn3	potassium intermediate/small conductance calcium-activated channel; subfamily N; member 3 (Kcnn3); mRNA [Source:RefSeq mRNA;Acc:NM_019315]
ENSRNOG00000020865	INTRON	1	2.24702e+08	0.64056	27	Ano1	anoctamin 1; calcium activated chloride channel (Ano1); mRNA [Source:RefSeq mRNA;Acc:NM_001107564]
ENSRNOG00000020865	JUNCT	1	224658296	0.669463	2	Ano1	anoctamin 1; calcium activated chloride channel (Ano1); mRNA [Source:RefSeq mRNA;Acc:NM_001107564]
ENSRNOG00000020865	PROMTER	1	2.24768e+08	0.651786	5	Ano1	anoctamin 1; calcium activated chloride channel (Ano1); mRNA [Source:RefSeq mRNA;Acc:NM_001107564]
ENSRNOG00000020890	PROMTER	1	2.24891e+08	0.638493	14	Fgf4	fibroblast growth factor 4 (Fgf4); mRNA [Source:RefSeq mRNA;Acc:NM_053809]
ENSRNOG00000020918	PROMTER	1	2.24972e+08	0.667084	10	Ccnd1	cyclin D1 (Ccnd1); mRNA [Source:RefSeq mRNA;Acc:NM_171992]
ENSRNOG00000021103	JUNCT	1	228851870	0.627251	1	Nrxn2	neurexin 2 (Nrxn2); mRNA [Source:RefSeq mRNA;Acc:NM_053846]
ENSRNOG00000021290	PROMTER	1	174563072	0.6146	1	Olr87	olfactory receptor 87 (Olr87); mRNA [Source:RefSeq mRNA;Acc:NM_001000543]
ENSRNOG00000021316	PROMTER	10	6.78355e+07	0.638898	14	Tmem98	transmembrane protein 98 (Tmem98); mRNA [Source:RefSeq mRNA;Acc:NM_001007672]
ENSRNOG00000021468	INTRON	4	5.43737e+07	0.629825	5	Grm8	glutamate receptor; metabotropic 8 (Grm8); mRNA [Source:RefSeq mRNA;Acc:NM_022202]
ENSRNOG00000021468	JUNCT	4	54397674	0.652906	2	Grm8	glutamate receptor; metabotropic 8 (Grm8); mRNA [Source:RefSeq mRNA;Acc:NM_022202]
ENSRNOG00000021468	PROMTER	4	5.44002e+07	0.636274	6	Grm8	glutamate receptor; metabotropic 8 (Grm8); mRNA [Source:RefSeq mRNA;Acc:NM_022202]
ENSRNOG00000021492	INTRON	5	151234989	0.615141	1	Rbbp4	retinoblastoma binding protein 4 (Rbbp4); mRNA [Source:RefSeq mRNA;Acc:NM_001107912]
ENSRNOG00000021560	INTRON	3	176488772	0.626768	1	Cass4	Cas scaffolding protein family member 4 (Cass4); mRNA [Source:RefSeq mRNA;Acc:NM_001191744]
ENSRNOG00000021680	INTRON	15	43545320	0.626542	5	Setdb2	SET domain, bifurcated 2 [Source:RGD Symbol;Acc:2319564]
ENSRNOG00000021712	INTRON	15	43441441	0.641702	2	Rcbtb1	regulator of chromosome condensation (RCC1) and BTB (POZ) domain containing protein 1 (Rcbtb1); mRNA [Source:RefSeq mRNA;Acc:NM_001108380]
ENSRNOG00000021712	PROMTER	15	4.3437e+07	0.657104	9	Rcbtb1	regulator of chromosome condensation (RCC1) and BTB (POZ) domain containing protein 1 (Rcbtb1); mRNA [Source:RefSeq mRNA;Acc:NM_001108380]
ENSRNOG00000021758	EXON	4	56608304	0.627906	2	Tnpo3	transportin 3 (Tnpo3); mRNA [Source:RefSeq mRNA;Acc:NM_001106587]
ENSRNOG00000021758	INTRON	4	5.66313e+07	0.673605	100	Tnpo3	transportin 3 (Tnpo3); mRNA [Source:RefSeq mRNA;Acc:NM_001106587]
ENSRNOG00000021758	JUNCT	4	5.6625e+07	0.72105	11	Tnpo3	transportin 3 (Tnpo3); mRNA [Source:RefSeq mRNA;Acc:NM_001106587]
ENSRNOG00000021758	PROMTER	4	56672214	0.621425	1	Tnpo3	transportin 3 (Tnpo3); mRNA [Source:RefSeq mRNA;Acc:NM_001106587]
ENSRNOG00000021758	UTR	4	56587858	0.636979	1	Tnpo3	transportin 3 (Tnpo3); mRNA [Source:RefSeq mRNA;Acc:NM_001106587]
ENSRNOG00000021891	EXON	11	90008326	0.684884	2	Zdhhc8	zinc finger; DHHC-type containing 8 (Zdhhc8); mRNA [Source:RefSeq mRNA;Acc:NM_001039021]
ENSRNOG00000021891	INTRON	11	90006961	0.695771	2	Zdhhc8	zinc finger; DHHC-type containing 8 (Zdhhc8); mRNA [Source:RefSeq mRNA;Acc:NM_001039021]
ENSRNOG00000021891	JUNCT	11	90005630	0.652605	1	Zdhhc8	zinc finger; DHHC-type containing 8 (Zdhhc8); mRNA [Source:RefSeq mRNA;Acc:NM_001039021]
ENSRNOG00000021891	UTR	11	90009024	0.671352	1	Zdhhc8	zinc finger; DHHC-type containing 8 (Zdhhc8); mRNA [Source:RefSeq mRNA;Acc:NM_001039021]
ENSRNOG00000021974	PROMTER	11	7.98647e+07	0.668602	24	N/A	N/A
ENSRNOG00000021992	EXON	11	79910687	0.616425	1	Rtp1	receptor (chemosensory) transporter protein 1 (Rtp1); mRNA [Source:RefSeq mRNA;Acc:NM_001105870]
ENSRNOG00000021992	INTRON	11	79909274	0.637055	2	Rtp1	receptor (chemosensory) transporter protein 1 (Rtp1); mRNA [Source:RefSeq mRNA;Acc:NM_001105870]
ENSRNOG00000021992	JUNCT	11	79908775	0.632789	1	Rtp1	receptor (chemosensory) transporter protein 1 (Rtp1); mRNA [Source:RefSeq mRNA;Acc:NM_001105870]
ENSRNOG00000021992	PROMTER	11	7.99034e+07	0.634738	7	Rtp1	receptor (chemosensory) transporter protein 1 (Rtp1); mRNA [Source:RefSeq mRNA;Acc:NM_001105870]
ENSRNOG00000022502	JUNCT	10	62796980	0.623519	1	Nsrp1	nuclear speckle splicing regulatory protein 1 (Nsrp1); mRNA [Source:RefSeq mRNA;Acc:NM_001037189]
ENSRNOG00000022502	PROMTER	10	6.27897e+07	0.630765	3	Nsrp1	nuclear speckle splicing regulatory protein 1 (Nsrp1); mRNA [Source:RefSeq mRNA;Acc:NM_001037189]
ENSRNOG00000022536	EXON	10	6.27533e+07	0.651075	4	Efcab5	EF-hand calcium binding domain 5 [Source:MGI Symbol;Acc:MGI:2442440]
ENSRNOG00000022536	INTRON	10	6.27519e+07	0.63788	50	Efcab5	EF-hand calcium binding domain 5 [Source:MGI Symbol;Acc:MGI:2442440]
ENSRNOG00000022536	JUNCT	10	6.27579e+07	0.652501	8	Efcab5	EF-hand calcium binding domain 5 [Source:MGI Symbol;Acc:MGI:2442440]
ENSRNOG00000022582	PROMTER	10	6.56155e+07	0.645361	2	Fam58b	family with sequence similarity 58; member B (Fam58b); mRNA [Source:RefSeq mRNA;Acc:NM_001025412]
ENSRNOG00000022610	INTRON	1	1.39194e+08	0.668118	370	Agbl1	ATP/GTP binding protein-like 1 [Source:RGD Symbol;Acc:1560280]
ENSRNOG00000022610	JUNCT	1	138959431	0.6342	2	Agbl1	ATP/GTP binding protein-like 1 [Source:RGD Symbol;Acc:1560280]
ENSRNOG00000022610	PROMTER	1	1.38934e+08	0.676278	15	Agbl1	ATP/GTP binding protein-like 1 [Source:RGD Symbol;Acc:1560280]
ENSRNOG00000022619	PROMTER	1	2.32976e+08	0.637824	8	Fth1	ferritin; heavy polypeptide 1 (Fth1); mRNA [Source:RefSeq mRNA;Acc:NM_012848]
ENSRNOG00000022624	EXON	5	1.30158e+08	0.681129	2	Mroh7	maestro heat-like repeat-containing protein family member 7 [Source:RefSeq peptide;Acc:NP_001094435]
ENSRNOG00000022624	INTRON	5	1.30159e+08	0.663851	30	Mroh7	maestro heat-like repeat-containing protein family member 7 [Source:RefSeq peptide;Acc:NP_001094435]
ENSRNOG00000022624	JUNCT	5	1.30159e+08	0.68586	7	Mroh7	maestro heat-like repeat-containing protein family member 7 [Source:RefSeq peptide;Acc:NP_001094435]
ENSRNOG00000022624	PROMTER	5	1.30173e+08	0.658442	12	Mroh7	maestro heat-like repeat-containing protein family member 7 [Source:RefSeq peptide;Acc:NP_001094435]
ENSRNOG00000022652	PROMTER	10	65803477	0.635029	4	Psma3l	proteasome subunit alpha type 3-like (Psma3l); mRNA [Source:RefSeq mRNA;Acc:NM_001004094]
ENSRNOG00000022693	EXON	1	2.32957e+08	0.637038	3	N/A	Uncharacterized protein [Source:UniProtKB/TrEMBL;Acc:D3ZBQ0]
ENSRNOG00000022693	JUNCT	1	2.32957e+08	0.623604	3	N/A	Uncharacterized protein [Source:UniProtKB/TrEMBL;Acc:D3ZBQ0]
ENSRNOG00000022693	PROMTER	1	232956454	0.655153	2	N/A	Uncharacterized protein [Source:UniProtKB/TrEMBL;Acc:D3ZBQ0]
ENSRNOG00000022737	EXON	1	2.08848e+08	0.678998	4	5430419D17	RIKEN cDNA 5430419D17 gene [Source:MGI Symbol;Acc:MGI:1918645]
ENSRNOG00000022737	INTRON	1	2.08825e+08	0.661961	210	5430419D17	RIKEN cDNA 5430419D17 gene [Source:MGI Symbol;Acc:MGI:1918645]
ENSRNOG00000022737	JUNCT	1	2.0884e+08	0.658849	18	5430419D17	RIKEN cDNA 5430419D17 gene [Source:MGI Symbol;Acc:MGI:1918645]
ENSRNOG00000022737	PROMTER	1	2.08775e+08	0.648404	24	5430419D17	RIKEN cDNA 5430419D17 gene [Source:MGI Symbol;Acc:MGI:1918645]
ENSRNOG00000022792	EXON	11	88036390	0.709446	2	Lamp3	lysosomal-associated membrane protein 3 (Lamp3); mRNA [Source:RefSeq mRNA;Acc:NM_001012015]
ENSRNOG00000022792	INTRON	11	8.80339e+07	0.701194	16	Lamp3	lysosomal-associated membrane protein 3 (Lamp3); mRNA [Source:RefSeq mRNA;Acc:NM_001012015]
ENSRNOG00000022792	JUNCT	11	8.80312e+07	0.736908	2	Lamp3	lysosomal-associated membrane protein 3 (Lamp3); mRNA [Source:RefSeq mRNA;Acc:NM_001012015]
ENSRNOG00000022792	PROMTER	11	8.80244e+07	0.694457	48	Lamp3	lysosomal-associated membrane protein 3 (Lamp3); mRNA [Source:RefSeq mRNA;Acc:NM_001012015]
ENSRNOG00000022802	EXON	7	120587988	0.647637	1	Tmem184b	transmembrane protein 184B (Tmem184b); mRNA [Source:RefSeq mRNA;Acc:NM_001173370]
ENSRNOG00000022802	INTRON	7	1.2062e+08	0.688661	7	Tmem184b	transmembrane protein 184B (Tmem184b); mRNA [Source:RefSeq mRNA;Acc:NM_001173370]
ENSRNOG00000022802	JUNCT	7	120588481	0.654965	1	Tmem184b	transmembrane protein 184B (Tmem184b); mRNA [Source:RefSeq mRNA;Acc:NM_001173370]
ENSRNOG00000022802	PROMTER	7	120633205	0.673565	6	Tmem184b	transmembrane protein 184B (Tmem184b); mRNA [Source:RefSeq mRNA;Acc:NM_001173370]
ENSRNOG00000022802	UTR	7	120587988	0.647637	1	Tmem184b	transmembrane protein 184B (Tmem184b); mRNA [Source:RefSeq mRNA;Acc:NM_001173370]
ENSRNOG00000022890	EXON	5	126685748	0.720727	4	RGD1562532	Protein RGD1562532 [Source:UniProtKB/TrEMBL;Acc:E9PT12]
ENSRNOG00000022890	INTRON	5	1.26671e+08	0.647115	20	RGD1562532	Protein RGD1562532 [Source:UniProtKB/TrEMBL;Acc:E9PT12]
ENSRNOG00000022890	JUNCT	5	126633565	0.635808	2	RGD1562532	Protein RGD1562532 [Source:UniProtKB/TrEMBL;Acc:E9PT12]
ENSRNOG00000022890	PROMTER	5	1.26701e+08	0.729026	45	RGD1562532	Protein RGD1562532 [Source:UniProtKB/TrEMBL;Acc:E9PT12]
ENSRNOG00000022890	UTR	5	126695948	0.710812	2	RGD1562532	Protein RGD1562532 [Source:UniProtKB/TrEMBL;Acc:E9PT12]
ENSRNOG00000022900	INTRON	1	2.08735e+08	0.636386	2	4933402N03	RIKEN cDNA 4933402N03 gene [Source:MGI Symbol;Acc:MGI:1914681]
ENSRNOG00000022900	PROMTER	1	2.08744e+08	0.656786	16	4933402N03	RIKEN cDNA 4933402N03 gene [Source:MGI Symbol;Acc:MGI:1914681]
ENSRNOG00000022967	EXON	5	126611458	0.744895	1	Slc35d1	solute carrier family 35 (UDP-GlcA/UDP-GalNAc transporter); member D1 (Slc35d1); mRNA [Source:RefSeq mRNA;Acc:NM_001106668]
ENSRNOG00000022967	INTRON	5	1.26597e+08	0.69565	38	Slc35d1	solute carrier family 35 (UDP-GlcA/UDP-GalNAc transporter); member D1 (Slc35d1); mRNA [Source:RefSeq mRNA;Acc:NM_001106668]
ENSRNOG00000022967	JUNCT	5	126611458	0.744895	1	Slc35d1	solute carrier family 35 (UDP-GlcA/UDP-GalNAc transporter); member D1 (Slc35d1); mRNA [Source:RefSeq mRNA;Acc:NM_001106668]
ENSRNOG00000022967	PROMTER	5	1.26617e+08	0.702476	6	Slc35d1	solute carrier family 35 (UDP-GlcA/UDP-GalNAc transporter); member D1 (Slc35d1); mRNA [Source:RefSeq mRNA;Acc:NM_001106668]
ENSRNOG00000023068	EXON	2	206100807	0.662645	4	Cd5l	Cd5 molecule-like (Cd5l); mRNA [Source:RefSeq mRNA;Acc:NM_001025685]
ENSRNOG00000023068	INTRON	2	2.06096e+08	0.679494	10	Cd5l	Cd5 molecule-like (Cd5l); mRNA [Source:RefSeq mRNA;Acc:NM_001025685]
ENSRNOG00000023068	JUNCT	2	2.061e+08	0.715675	3	Cd5l	Cd5 molecule-like (Cd5l); mRNA [Source:RefSeq mRNA;Acc:NM_001025685]
ENSRNOG00000023068	UTR	2	206100807	0.662645	4	Cd5l	Cd5 molecule-like (Cd5l); mRNA [Source:RefSeq mRNA;Acc:NM_001025685]
ENSRNOG00000023100	INTRON	5	1.26385e+08	0.650631	8	Tctex1d1	Tctex1 domain containing 1 (Tctex1d1); mRNA [Source:RefSeq mRNA;Acc:NM_001135030]
ENSRNOG00000023100	PROMTER	5	1.2637e+08	0.633112	2	Tctex1d1	Tctex1 domain containing 1 (Tctex1d1); mRNA [Source:RefSeq mRNA;Acc:NM_001135030]
ENSRNOG00000023107	EXON	11	8.75195e+07	0.743445	10	Yeats2	YEATS domain containing 2 (Yeats2); mRNA [Source:RefSeq mRNA;Acc:NM_001109057]
ENSRNOG00000023107	INTRON	11	8.75055e+07	0.705453	246	Yeats2	YEATS domain containing 2 (Yeats2); mRNA [Source:RefSeq mRNA;Acc:NM_001109057]
ENSRNOG00000023107	JUNCT	11	8.75144e+07	0.72825	37	Yeats2	YEATS domain containing 2 (Yeats2); mRNA [Source:RefSeq mRNA;Acc:NM_001109057]
ENSRNOG00000023107	PROMTER	11	8.76516e+07	0.713743	14	Yeats2	YEATS domain containing 2 (Yeats2); mRNA [Source:RefSeq mRNA;Acc:NM_001109057]
ENSRNOG00000023107	UTR	11	8.74813e+07	0.705562	3	Yeats2	YEATS domain containing 2 (Yeats2); mRNA [Source:RefSeq mRNA;Acc:NM_001109057]
ENSRNOG00000023176	EXON	6	52992504	0.625276	2	Kidins220	kinase D-interacting substrate 220 (Kidins220); mRNA [Source:RefSeq mRNA;Acc:NM_053795]
ENSRNOG00000023176	INTRON	6	5.29765e+07	0.65654	12	Kidins220	kinase D-interacting substrate 220 (Kidins220); mRNA [Source:RefSeq mRNA;Acc:NM_053795]
ENSRNOG00000023176	JUNCT	6	5.29814e+07	0.684803	6	Kidins220	kinase D-interacting substrate 220 (Kidins220); mRNA [Source:RefSeq mRNA;Acc:NM_053795]
ENSRNOG00000023258	PROMTER	2	2.5943e+08	0.640414	2	Nfkb1	nuclear factor of kappa light polypeptide gene enhancer in B-cells 1 (Nfkb1); mRNA [Source:RefSeq mRNA;Acc:NM_001276711]
ENSRNOG00000023271	JUNCT	11	87602855	0.662656	2	Parl	presenilins-associated rhomboid-like protein; mitochondrial precursor [Source:RefSeq peptide;Acc:NP_001030326]
ENSRNOG00000023271	PROMTER	11	8.75773e+07	0.736838	28	Parl	presenilins-associated rhomboid-like protein; mitochondrial precursor [Source:RefSeq peptide;Acc:NP_001030326]
ENSRNOG00000023272	PROMTER	6	6.07541e+07	0.678308	6	RRM2	Ribonucleoside-diphosphate reductase subunit M2 [Source:UniProtKB/Swiss-Prot;Acc:Q4KLN6]
ENSRNOG00000023316	INTRON	6	6.06166e+07	0.698639	6	Grhl1	Grainyhead-like 1 (Drosophila) [Source:RGD Symbol;Acc:1305735]
ENSRNOG00000023318	PROMTER	1	2.28188e+08	0.640899	2	Tigd3	tigger transposable element derived 3 (Tigd3); mRNA [Source:RefSeq mRNA;Acc:NM_001107573]
ENSRNOG00000023341	PROMTER	6	6.05582e+07	0.676687	3	N/A	Uncharacterized protein [Source:UniProtKB/TrEMBL;Acc:D3ZCX8]
ENSRNOG00000023404	EXON	2	259016074	0.618178	1	Slc9b2	solute carrier family 9; subfamily B (NHA2; cation proton antiporter 2); member 2 (Slc9b2); mRNA [Source:RefSeq mRNA;Acc:NM_001109385]
ENSRNOG00000023404	INTRON	2	259016511	0.648319	2	Slc9b2	solute carrier family 9; subfamily B (NHA2; cation proton antiporter 2); member 2 (Slc9b2); mRNA [Source:RefSeq mRNA;Acc:NM_001109385]
ENSRNOG00000023404	JUNCT	2	259016235	0.693512	2	Slc9b2	solute carrier family 9; subfamily B (NHA2; cation proton antiporter 2); member 2 (Slc9b2); mRNA [Source:RefSeq mRNA;Acc:NM_001109385]
ENSRNOG00000023434	PROMTER	1	173188507	0.647122	1	Tomt	O-methyltransferase domain containing (Tomt); mRNA [Source:RefSeq mRNA;Acc:NM_001139494]
ENSRNOG00000023453	INTRON	2	205265604	0.638483	4	Lrba	lipopolysaccharide-responsive and beige-like anchor protein [Source:RefSeq peptide;Acc:NP_001102025]
ENSRNOG00000023485	EXON	16	19651616	0.624263	1	Ushbp1	Usher syndrome 1C binding protein 1 (Ushbp1); mRNA [Source:RefSeq mRNA;Acc:NM_001033687]
ENSRNOG00000023485	PROMTER	16	19654460	0.663366	2	Ushbp1	Usher syndrome 1C binding protein 1 (Ushbp1); mRNA [Source:RefSeq mRNA;Acc:NM_001033687]
ENSRNOG00000023485	UTR	16	19651616	0.624263	1	Ushbp1	Usher syndrome 1C binding protein 1 (Ushbp1); mRNA [Source:RefSeq mRNA;Acc:NM_001033687]
ENSRNOG00000023639	PROMTER	10	1.49085e+07	0.635415	6	Rpusd1	RNA pseudouridylate synthase domain containing 1 (Rpusd1); mRNA [Source:RefSeq mRNA;Acc:NM_001105774]
ENSRNOG00000023640	INTRON	2	207310016	0.696618	1	Rab25	RAB25; member RAS oncogene family (Rab25); mRNA [Source:RefSeq mRNA;Acc:NM_001107687]
ENSRNOG00000023664	INTRON	5	1.24493e+08	0.633528	6	Lepr	leptin receptor (Lepr); mRNA [Source:RefSeq mRNA;Acc:NM_012596]
ENSRNOG00000023720	INTRON	8	3.04761e+07	0.625243	3	Ntm	neurotrimin (Ntm); mRNA [Source:RefSeq mRNA;Acc:NM_017354]
ENSRNOG00000023812	INTRON	5	123803552	0.612533	1	Raver2	ribonucleoprotein; PTB-binding 2 (Raver2); mRNA [Source:RefSeq mRNA;Acc:NM_001191867]
ENSRNOG00000024310	PROMTER	6	5.21985e+07	0.678094	28	Kcnf1	potassium voltage-gated channel; subfamily F; member 1 (Kcnf1); mRNA [Source:RefSeq mRNA;Acc:NM_001169104]
ENSRNOG00000024338	PROMTER	6	5.20408e+07	0.690894	3	2410004P03	RIKEN cDNA 2410004P03 gene [Source:MGI Symbol;Acc:MGI:1920917]
ENSRNOG00000024345	INTRON	9	6.85411e+07	0.664141	362	Pard3b	par-3 partitioning defective 3 homolog B (C. elegans) (Pard3b); mRNA [Source:RefSeq mRNA;Acc:NM_001191808]
ENSRNOG00000024345	JUNCT	9	6.8719e+07	0.635437	6	Pard3b	par-3 partitioning defective 3 homolog B (C. elegans) (Pard3b); mRNA [Source:RefSeq mRNA;Acc:NM_001191808]
ENSRNOG00000024345	PROMTER	9	6.82224e+07	0.636354	9	Pard3b	par-3 partitioning defective 3 homolog B (C. elegans) (Pard3b); mRNA [Source:RefSeq mRNA;Acc:NM_001191808]
ENSRNOG00000024456	INTRON	12	1.61742e+07	0.668515	7	Radil	Ras association and DIL domains (Radil); mRNA [Source:RefSeq mRNA;Acc:NM_001037218]
ENSRNOG00000024456	JUNCT	12	16174905	0.701828	4	Radil	Ras association and DIL domains (Radil); mRNA [Source:RefSeq mRNA;Acc:NM_001037218]
ENSRNOG00000024469	PROMTER	9	68101521	0.665407	8	N/A	N/A
ENSRNOG00000024567	INTRON	12	15349595	0.64183	1	E130309D02	RIKEN cDNA E130309D02 gene [Source:MGI Symbol;Acc:MGI:2442621]
ENSRNOG00000024591	INTRON	10	5.07393e+07	0.629731	12	Hs3st3a1	heparan sulfate (glucosamine) 3-O-sulfotransferase 3A1 (Hs3st3a1); mRNA [Source:RefSeq mRNA;Acc:NM_001172067]
ENSRNOG00000024651	EXON	6	5.16797e+07	0.704704	8	Greb1	gene regulated by estrogen in breast cancer protein [Source:MGI Symbol;Acc:MGI:2149712]
ENSRNOG00000024651	INTRON	6	5.16781e+07	0.719426	69	Greb1	gene regulated by estrogen in breast cancer protein [Source:MGI Symbol;Acc:MGI:2149712]
ENSRNOG00000024651	JUNCT	6	5.16798e+07	0.688064	23	Greb1	gene regulated by estrogen in breast cancer protein [Source:MGI Symbol;Acc:MGI:2149712]
ENSRNOG00000024737	INTRON	1	2.00163e+08	0.653754	29	Tnrc6a	trinucleotide repeat containing 6a (Tnrc6a); mRNA [Source:RefSeq mRNA;Acc:NM_001107549]
ENSRNOG00000024755	PROMTER	9	2.61621e+07	0.617967	2	RGD1562107	Glutathione S-transferase [Source:UniProtKB/TrEMBL;Acc:D3ZD94]
ENSRNOG00000024778	PROMTER	6	51474863	0.674031	6	N/A	N/A
ENSRNOG00000024824	EXON	7	112961657	0.623942	1	Col22a1	collagen; type XXII; alpha 1 [Source:MGI Symbol;Acc:MGI:1916950]
ENSRNOG00000024824	INTRON	7	113052931	0.678706	46	Col22a1	collagen; type XXII; alpha 1 [Source:MGI Symbol;Acc:MGI:1916950]
ENSRNOG00000024824	JUNCT	7	1.13016e+08	0.668098	4	Col22a1	collagen; type XXII; alpha 1 [Source:MGI Symbol;Acc:MGI:1916950]
ENSRNOG00000024824	PROMTER	7	113174517	0.654572	2	Col22a1	collagen; type XXII; alpha 1 [Source:MGI Symbol;Acc:MGI:1916950]
ENSRNOG00000024877	EXON	1	175284327	0.713025	3	Olr136	olfactory receptor 136 (Olr136); mRNA [Source:RefSeq mRNA;Acc:NM_001000160]
ENSRNOG00000024877	PROMTER	1	175283055	0.724142	10	Olr136	olfactory receptor 136 (Olr136); mRNA [Source:RefSeq mRNA;Acc:NM_001000160]
ENSRNOG00000024972	INTRON	10	5.02829e+07	0.642539	54	LOC687381	Similar to COX10 homolog, cytochrome c oxidase assembly protein, heme A: farnesyltransferase [Source:RGD Symbol;Acc:1586518]
ENSRNOG00000024972	PROMTER	10	5.03473e+07	0.654069	11	LOC687381	Similar to COX10 homolog, cytochrome c oxidase assembly protein, heme A: farnesyltransferase [Source:RGD Symbol;Acc:1586518]
ENSRNOG00000025014	PROMTER	11	86921292	0.6463	2	RGD1563956	Protein RGD1563956 [Source:UniProtKB/TrEMBL;Acc:D4A8N3]
ENSRNOG00000025024	EXON	10	13987645	0.61374	1	N/A	N/A
ENSRNOG00000025024	JUNCT	10	13987645	0.61374	2	N/A	N/A
ENSRNOG00000025025	EXON	2	243891611	0.614037	1	Dnttip2	deoxynucleotidyltransferase; terminal; interacting protein 2 [Source:MGI Symbol;Acc:MGI:1923173]
ENSRNOG00000025025	INTRON	2	243890690	0.619521	1	Dnttip2	deoxynucleotidyltransferase; terminal; interacting protein 2 [Source:MGI Symbol;Acc:MGI:1923173]
ENSRNOG00000025028	INTRON	11	9.24273e+07	0.679685	62	Prkdc	Protein kinase, DNA activated, catalytic polypeptide [Source:RGD Symbol;Acc:1308982]
ENSRNOG00000025028	JUNCT	11	9.23885e+07	0.676131	7	Prkdc	Protein kinase, DNA activated, catalytic polypeptide [Source:RGD Symbol;Acc:1308982]
ENSRNOG00000025028	PROMTER	11	9.25707e+07	0.685427	10	Prkdc	Protein kinase, DNA activated, catalytic polypeptide [Source:RGD Symbol;Acc:1308982]
ENSRNOG00000025031	EXON	11	8.67506e+07	0.698292	3	RGD1560559	Protein RGD1560559 [Source:UniProtKB/TrEMBL;Acc:D4A5J4]
ENSRNOG00000025031	PROMTER	11	8.67546e+07	0.674652	27	RGD1560559	Protein RGD1560559 [Source:UniProtKB/TrEMBL;Acc:D4A5J4]
ENSRNOG00000025032	PROMTER	7	5.04087e+07	0.707329	25	N/A	N/A
ENSRNOG00000025140	INTRON	7	109041763	0.632452	1	Zfat	zinc finger and AT hook domain containing (Zfat); mRNA [Source:RefSeq mRNA;Acc:NM_001134957]
ENSRNOG00000025163	PROMTER	1	175203556	0.651	3	Olr129	olfactory receptor 129 (Olr129); mRNA [Source:RefSeq mRNA;Acc:NM_001001027]
ENSRNOG00000025245	EXON	1	225827666	0.630271	1	RGD1311946	similar to RIKEN cDNA 1810055G02 (RGD1311946); mRNA [Source:RefSeq mRNA;Acc:NM_001025683]
ENSRNOG00000025245	INTRON	1	225824230	0.66477	4	RGD1311946	similar to RIKEN cDNA 1810055G02 (RGD1311946); mRNA [Source:RefSeq mRNA;Acc:NM_001025683]
ENSRNOG00000025245	JUNCT	1	2.25825e+08	0.637417	2	RGD1311946	similar to RIKEN cDNA 1810055G02 (RGD1311946); mRNA [Source:RefSeq mRNA;Acc:NM_001025683]
ENSRNOG00000025252	EXON	11	91939103	0.729873	1	Yars2	tyrosyl-tRNA synthetase 2 (mitochondrial) (Yars2); mRNA [Source:RefSeq mRNA;Acc:NM_001009627]
ENSRNOG00000025252	INTRON	11	9.19397e+07	0.688995	3	Yars2	tyrosyl-tRNA synthetase 2 (mitochondrial) (Yars2); mRNA [Source:RefSeq mRNA;Acc:NM_001009627]
ENSRNOG00000025252	JUNCT	11	91939692	0.719992	5	Yars2	tyrosyl-tRNA synthetase 2 (mitochondrial) (Yars2); mRNA [Source:RefSeq mRNA;Acc:NM_001009627]
ENSRNOG00000025252	PROMTER	11	9.19482e+07	0.679783	13	Yars2	tyrosyl-tRNA synthetase 2 (mitochondrial) (Yars2); mRNA [Source:RefSeq mRNA;Acc:NM_001009627]
ENSRNOG00000025266	PROMTER	1	228946007	0.628413	1	N/A	N/A
ENSRNOG00000025269	EXON	2	2.07185e+08	0.628919	2	Slc25a44	solute carrier family 25; member 44 (Slc25a44); mRNA [Source:RefSeq mRNA;Acc:NM_001108947]
ENSRNOG00000025269	JUNCT	2	207185346	0.63867	1	Slc25a44	solute carrier family 25; member 44 (Slc25a44); mRNA [Source:RefSeq mRNA;Acc:NM_001108947]
ENSRNOG00000025332	PROMTER	8	8.54955e+07	0.684374	6	Cd109	CD109 antigen [Source:MGI Symbol;Acc:MGI:2445221]
ENSRNOG00000025407	EXON	8	131251087	0.637201	1	Kif15	kinesin family member 15 (Kif15); mRNA [Source:RefSeq mRNA;Acc:NM_181635]
ENSRNOG00000025407	INTRON	8	1.31248e+08	0.654377	7	Kif15	kinesin family member 15 (Kif15); mRNA [Source:RefSeq mRNA;Acc:NM_181635]
ENSRNOG00000025407	JUNCT	8	131245334	0.647675	2	Kif15	kinesin family member 15 (Kif15); mRNA [Source:RefSeq mRNA;Acc:NM_181635]
ENSRNOG00000025407	PROMTER	8	131178876	0.62886	1	Kif15	kinesin family member 15 (Kif15); mRNA [Source:RefSeq mRNA;Acc:NM_181635]
ENSRNOG00000025423	INTRON	11	8.59059e+07	0.642375	39	Map3k13	mitogen-activated protein kinase kinase kinase 13 (Map3k13); mRNA [Source:RefSeq mRNA;Acc:NM_001013978]
ENSRNOG00000025554	PROMTER	8	1.31062e+08	0.666832	12	Zfp445	zinc finger protein 445 (Zfp445); mRNA [Source:RefSeq mRNA;Acc:NM_001191802]
ENSRNOG00000025587	INTRON	1	8.86554e+06	0.650076	8	Plagl1	pleiomorphic adenoma gene-like 1 (Plagl1); mRNA [Source:RefSeq mRNA;Acc:NM_012760]
ENSRNOG00000025601	EXON	8	1.30966e+08	0.73174	3	Topaz1	Testis- and ovary-specific PAZ domain-containing protein 1 [Source:UniProtKB/TrEMBL;Acc:R9PXW9]
ENSRNOG00000025601	INTRON	8	1.30968e+08	0.698361	64	Topaz1	Testis- and ovary-specific PAZ domain-containing protein 1 [Source:UniProtKB/TrEMBL;Acc:R9PXW9]
ENSRNOG00000025601	JUNCT	8	1.30971e+08	0.674163	7	Topaz1	Testis- and ovary-specific PAZ domain-containing protein 1 [Source:UniProtKB/TrEMBL;Acc:R9PXW9]
ENSRNOG00000025601	PROMTER	8	1.30941e+08	0.673086	12	Topaz1	Testis- and ovary-specific PAZ domain-containing protein 1 [Source:UniProtKB/TrEMBL;Acc:R9PXW9]
ENSRNOG00000025643	EXON	8	129639992	0.724126	2	Ccdc13	coiled-coil domain containing 13 [Source:MGI Symbol;Acc:MGI:1920144]
ENSRNOG00000025643	INTRON	8	1.2964e+08	0.692211	8	Ccdc13	coiled-coil domain containing 13 [Source:MGI Symbol;Acc:MGI:1920144]
ENSRNOG00000025643	JUNCT	8	1.29644e+08	0.714475	3	Ccdc13	coiled-coil domain containing 13 [Source:MGI Symbol;Acc:MGI:1920144]
ENSRNOG00000025676	EXON	8	129773257	0.631902	2	Fam198a	Family with sequence similarity 198, member A [Source:RGD Symbol;Acc:1305157]
ENSRNOG00000025676	INTRON	8	1.29781e+08	0.637878	4	Fam198a	Family with sequence similarity 198, member A [Source:RGD Symbol;Acc:1305157]
ENSRNOG00000025676	JUNCT	8	1.29781e+08	0.631284	4	Fam198a	Family with sequence similarity 198, member A [Source:RGD Symbol;Acc:1305157]
ENSRNOG00000025676	PROMTER	8	1.2977e+08	0.730245	13	Fam198a	Family with sequence similarity 198, member A [Source:RGD Symbol;Acc:1305157]
ENSRNOG00000025787	EXON	11	9.15261e+07	0.674273	3	Spag6	sperm associated antigen 6 (Spag6); mRNA [Source:RefSeq mRNA;Acc:NM_001034960]
ENSRNOG00000025787	JUNCT	11	91531809	0.715076	7	Spag6	sperm associated antigen 6 (Spag6); mRNA [Source:RefSeq mRNA;Acc:NM_001034960]
ENSRNOG00000025787	PROMTER	11	9.14782e+07	0.646298	5	Spag6	sperm associated antigen 6 (Spag6); mRNA [Source:RefSeq mRNA;Acc:NM_001034960]
ENSRNOG00000025957	PROMTER	8	8.52819e+07	0.64008	3	RGD1311103	Protein RGD1311103 [Source:UniProtKB/TrEMBL;Acc:F1LUA0]
ENSRNOG00000025990	EXON	11	9.14454e+07	0.784914	3	Igll1	immunoglobulin lambda-like polypeptide 1 (Igll1); mRNA [Source:RefSeq mRNA;Acc:NM_001190341]
ENSRNOG00000025990	JUNCT	11	91444748	0.791583	2	Igll1	immunoglobulin lambda-like polypeptide 1 (Igll1); mRNA [Source:RefSeq mRNA;Acc:NM_001190341]
ENSRNOG00000025990	PROMTER	11	9.14421e+07	0.723417	10	Igll1	immunoglobulin lambda-like polypeptide 1 (Igll1); mRNA [Source:RefSeq mRNA;Acc:NM_001190341]
ENSRNOG00000026035	PROMTER	1	208938685	0.61404	1	FAM24A	Family with sequence similarity 24, member A [Source:RGD Symbol;Acc:1560948]
ENSRNOG00000026059	PROMTER	2	207134028	0.650475	10	Paqr6	progestin and adipoQ receptor family member VI (Paqr6); mRNA [Source:RefSeq mRNA;Acc:NM_001191077]
ENSRNOG00000026117	EXON	8	1.32007e+08	0.65962	6	N/A	Uncharacterized protein [Source:UniProtKB/TrEMBL;Acc:M0R8L4]
ENSRNOG00000026117	JUNCT	8	1.32006e+08	0.625537	8	N/A	Uncharacterized protein [Source:UniProtKB/TrEMBL;Acc:M0R8L4]
ENSRNOG00000026117	PROMTER	8	1.32e+08	0.730267	32	N/A	Uncharacterized protein [Source:UniProtKB/TrEMBL;Acc:M0R8L4]
ENSRNOG00000026128	INTRON	7	1.31422e+08	0.622407	7	Cpne8	copine VIII (Cpne8); mRNA [Source:RefSeq mRNA;Acc:NM_001108750]
ENSRNOG00000026142	PROMTER	11	85440758	0.615245	1	Psme3	proteaseome (prosome; macropain) activator subunit 3 (PA28 gamma; Ki) [Source:MGI Symbol;Acc:MGI:1096366]
ENSRNOG00000026212	EXON	7	120353265	0.618067	1	Micall1	MICAL-like 1 [Source:RGD Symbol;Acc:1305415]
ENSRNOG00000026212	INTRON	7	120349887	0.648568	11	Micall1	MICAL-like 1 [Source:RGD Symbol;Acc:1305415]
ENSRNOG00000026212	JUNCT	7	120344287	0.709966	2	Micall1	MICAL-like 1 [Source:RGD Symbol;Acc:1305415]
ENSRNOG00000026212	PROMTER	7	1.20335e+08	0.642722	5	Micall1	MICAL-like 1 [Source:RGD Symbol;Acc:1305415]
ENSRNOG00000026286	PROMTER	17	19887527	0.617341	1	Nhlrc1	NHL repeat containing 1 (Nhlrc1); mRNA [Source:RefSeq mRNA;Acc:NM_199236]
ENSRNOG00000026408	EXON	1	1.71125e+08	0.724675	3	LOC683565	Hypothetical protein LOC683565 [Source:RGD Symbol;Acc:1585629]
ENSRNOG00000026408	INTRON	1	1.71132e+08	0.688684	12	LOC683565	Hypothetical protein LOC683565 [Source:RGD Symbol;Acc:1585629]
ENSRNOG00000026408	JUNCT	1	1.71128e+08	0.650171	5	LOC683565	Hypothetical protein LOC683565 [Source:RGD Symbol;Acc:1585629]
ENSRNOG00000026419	INTRON	1	208938685	0.61404	1	RGD1560958	similar to RIKEN cDNA 1700063I17 (RGD1560958); mRNA [Source:RefSeq mRNA;Acc:NM_001109157]
ENSRNOG00000026419	PROMTER	1	2.08942e+08	0.658222	19	RGD1560958	similar to RIKEN cDNA 1700063I17 (RGD1560958); mRNA [Source:RefSeq mRNA;Acc:NM_001109157]
ENSRNOG00000026440	PROMTER	1	2.08927e+08	0.652356	2	RGD1559891	Protein LOC100912289 [Source:UniProtKB/TrEMBL;Acc:D4A298]
ENSRNOG00000026458	EXON	11	84873410	0.72546	1	Tbccd1	TBCC domain containing 1 (Tbccd1); mRNA [Source:RefSeq mRNA;Acc:NM_001012016]
ENSRNOG00000026458	INTRON	11	84873831	0.680164	5	Tbccd1	TBCC domain containing 1 (Tbccd1); mRNA [Source:RefSeq mRNA;Acc:NM_001012016]
ENSRNOG00000026490	INTRON	13	85144348	0.613337	1	Dnm3	dynamin 3 (Dnm3); mRNA [Source:RefSeq mRNA;Acc:NM_138538]
ENSRNOG00000026503	INTRON	1	1.71085e+08	0.637784	2	XRRA1	Protein Xrra1; Xrra1 protein [Source:UniProtKB/TrEMBL;Acc:B0BNC6]
ENSRNOG00000026594	EXON	5	129939401	0.63202	1	N/A	Uncharacterized protein [Source:UniProtKB/TrEMBL;Acc:F1M1X3]
ENSRNOG00000026594	INTRON	5	129937830	0.627218	1	N/A	Uncharacterized protein [Source:UniProtKB/TrEMBL;Acc:F1M1X3]
ENSRNOG00000026594	PROMTER	5	129940252	0.663462	4	N/A	Uncharacterized protein [Source:UniProtKB/TrEMBL;Acc:F1M1X3]
ENSRNOG00000026605	PROMTER	6	1.36567e+08	0.679971	6	Ifi27l2b	interferon; alpha-inducible protein 27 like 2B (Ifi27l2b); mRNA [Source:RefSeq mRNA;Acc:NM_206846]
ENSRNOG00000026759	EXON	8	1.27983e+08	0.674837	5	Ccr8	Chemokine (C-C motif) receptor 8 [Source:RGD Symbol;Acc:1304893]
ENSRNOG00000026759	PROMTER	8	127979464	0.625465	3	Ccr8	Chemokine (C-C motif) receptor 8 [Source:RGD Symbol;Acc:1304893]
ENSRNOG00000026762	EXON	20	5.97073e+06	0.621081	2	RT1-DOa	RT1 class II; locus DOa (RT1-DOa); mRNA [Source:RefSeq mRNA;Acc:NM_183051]
ENSRNOG00000026762	JUNCT	20	5.9712e+06	0.652128	6	RT1-DOa	RT1 class II; locus DOa (RT1-DOa); mRNA [Source:RefSeq mRNA;Acc:NM_183051]
ENSRNOG00000026821	INTRON	8	7.24545e+06	0.637654	6	Arhgap42	Rho GTPase activating protein 42 [Source:MGI Symbol;Acc:MGI:1918794]
ENSRNOG00000026848	INTRON	1	2.1261e+08	0.639443	9	Tex36	testis expressed 36 (Tex36); mRNA [Source:RefSeq mRNA;Acc:NM_001024288]
ENSRNOG00000026848	JUNCT	1	212611229	0.634084	2	Tex36	testis expressed 36 (Tex36); mRNA [Source:RefSeq mRNA;Acc:NM_001024288]
ENSRNOG00000026848	PROMTER	1	212618928	0.655616	3	Tex36	testis expressed 36 (Tex36); mRNA [Source:RefSeq mRNA;Acc:NM_001024288]
ENSRNOG00000026898	PROMTER	5	1.51358e+08	0.624966	2	Zbtb8b	zinc finger and BTB domain containing 8b (Zbtb8b); mRNA [Source:RefSeq mRNA;Acc:NM_001109265]
ENSRNOG00000026900	INTRON	11	9.12016e+07	0.679279	4	Ppil2	peptidylprolyl isomerase (cyclophilin)-like 2 (Ppil2); mRNA [Source:RefSeq mRNA;Acc:NM_001017383]
ENSRNOG00000026900	JUNCT	11	91201350	0.710248	1	Ppil2	peptidylprolyl isomerase (cyclophilin)-like 2 (Ppil2); mRNA [Source:RefSeq mRNA;Acc:NM_001017383]
ENSRNOG00000026936	PROMTER	20	7.1332e+06	0.663886	46	G6b	G6b protein (G6b); mRNA [Source:RefSeq mRNA;Acc:NM_001003976]
ENSRNOG00000027002	INTRON	2	5.23303e+07	0.636346	30	Mast4	Microtubule associated serine/threonine kinase family member 4 [Source::RGD Symbol;Acc:1310139]
ENSRNOG00000027030	PROMTER	1	1.82426e+08	0.633148	3	Adm	adrenomedullin (Adm); mRNA [Source:RefSeq mRNA;Acc:NM_012715]
ENSRNOG00000027058	PROMTER	16	5.14987e+06	0.655157	13	N/A	N/A
ENSRNOG00000027060	PROMTER	7	1.20257e+08	0.659056	6	Galr3	galanin receptor 3 (Galr3); mRNA [Source:RefSeq mRNA;Acc:NM_019173]
ENSRNOG00000027212	INTRON	10	4.92747e+07	0.656652	30	Tekt3	tektin 3 (Tekt3); mRNA [Source:RefSeq mRNA;Acc:NM_001024739]
ENSRNOG00000027212	JUNCT	10	4.92718e+07	0.658191	2	Tekt3	tektin 3 (Tekt3); mRNA [Source:RefSeq mRNA;Acc:NM_001024739]
ENSRNOG00000027212	PROMTER	10	4.9245e+07	0.639969	8	Tekt3	tektin 3 (Tekt3); mRNA [Source:RefSeq mRNA;Acc:NM_001024739]
ENSRNOG00000027225	EXON	20	7147489	0.620135	2	Ly6g6f	lymphocyte antigen 6 complex; locus G6F (Ly6g6f); mRNA [Source:RefSeq mRNA;Acc:NM_001003691]
ENSRNOG00000027225	PROMTER	20	7157492	0.631136	4	Ly6g6f	lymphocyte antigen 6 complex; locus G6F (Ly6g6f); mRNA [Source:RefSeq mRNA;Acc:NM_001003691]
ENSRNOG00000027286	PROMTER	10	4.87303e+07	0.638842	12	Lrrc75a	Leucine rich repeat containing 75A [Source:RGD Symbol;Acc:1595947]
ENSRNOG00000027341	INTRON	10	2.09937e+07	0.648903	47	Tenm2	teneurin-2 [Source:RefSeq peptide;Acc:NP_064473]
ENSRNOG00000027569	INTRON	7	1.14081e+08	0.684983	76	Trappc9	trafficking protein particle complex 9 (Trappc9); mRNA [Source:RefSeq mRNA;Acc:NM_001034156]
ENSRNOG00000027569	JUNCT	7	1.14153e+08	0.642469	5	Trappc9	trafficking protein particle complex 9 (Trappc9); mRNA [Source:RefSeq mRNA;Acc:NM_001034156]
ENSRNOG00000027787	PROMTER	10	8.66069e+07	0.675942	3	Cdc6	cell division cycle 6 (Cdc6); mRNA [Source:RefSeq mRNA;Acc:NM_001108298]
ENSRNOG00000027849	INTRON	10	8.66043e+07	0.672949	5	Wipf2	WAS/WASL interacting protein family; member 2 (Wipf2); mRNA [Source:RefSeq mRNA;Acc:NM_001191825]
ENSRNOG00000027849	JUNCT	10	86606010	0.687856	1	Wipf2	WAS/WASL interacting protein family; member 2 (Wipf2); mRNA [Source:RefSeq mRNA;Acc:NM_001191825]
ENSRNOG00000027894	EXON	2	2.06876e+08	0.670591	3	Iqgap3	IQ motif containing GTPase activating protein 3 (Iqgap3); mRNA [Source:RefSeq mRNA;Acc:NM_001191709]
ENSRNOG00000027894	INTRON	2	2.06866e+08	0.665555	37	Iqgap3	IQ motif containing GTPase activating protein 3 (Iqgap3); mRNA [Source:RefSeq mRNA;Acc:NM_001191709]
ENSRNOG00000027894	JUNCT	2	2.0687e+08	0.648822	19	Iqgap3	IQ motif containing GTPase activating protein 3 (Iqgap3); mRNA [Source:RefSeq mRNA;Acc:NM_001191709]
ENSRNOG00000027992	INTRON	11	40663626	0.630355	3	Dscam	Down syndrome cell adhesion molecule homolog precursor [Source:RefSeq peptide;Acc:NP_598271]
ENSRNOG00000028092	PROMTER	4	5.76145e+07	0.6931	12	Cpa2	carboxypeptidase A2 (pancreatic) (Cpa2); mRNA [Source:RefSeq mRNA;Acc:NM_001013083]
ENSRNOG00000028137	EXON	1	214935823	0.624536	2	Mki67	antigen identified by monoclonal antibody Ki 67 [Source:MGI Symbol;Acc:MGI:106035]
ENSRNOG00000028137	INTRON	1	2.14928e+08	0.619532	2	Mki67	antigen identified by monoclonal antibody Ki 67 [Source:MGI Symbol;Acc:MGI:106035]
ENSRNOG00000028137	JUNCT	1	214950141	0.623593	3	Mki67	antigen identified by monoclonal antibody Ki 67 [Source:MGI Symbol;Acc:MGI:106035]
ENSRNOG00000028137	PROMTER	1	2.14956e+08	0.660989	7	Mki67	antigen identified by monoclonal antibody Ki 67 [Source:MGI Symbol;Acc:MGI:106035]
ENSRNOG00000028149	INTRON	9	73511220	0.647161	3	Kansl1l	KAT8 regulatory NSL complex subunit 1-like [Source:RGD Symbol;Acc:1590799]
ENSRNOG00000028188	PROMTER	20	15912755	0.63595	1	GSTT2	Glutathione S-transferase theta-2 [Source:UniProtKB/Swiss-Prot;Acc:P30713]
ENSRNOG00000028243	PROMTER	20	1.58715e+07	0.663639	4	DERL3	derlin-3 [Source:RefSeq peptide;Acc:NP_001103047]
ENSRNOG00000028266	INTRON	3	79106111	0.618939	2	Lrrc55	leucine rich repeat containing 55 (Lrrc55); mRNA [Source:RefSeq mRNA;Acc:NM_001122975]
ENSRNOG00000028362	INTRON	9	73628234	0.61471	1	N/A	Protein LOC689991 [Source:UniProtKB/TrEMBL;Acc:D3ZXX3]
ENSRNOG00000028541	EXON	20	6228500	0.68165	5	Btnl2	butyrophilin-like 2 (MHC class II associated) (Btnl2); mRNA [Source:RefSeq mRNA;Acc:NM_053815]
ENSRNOG00000028541	INTRON	20	6.22862e+06	0.64962	31	Btnl2	butyrophilin-like 2 (MHC class II associated) (Btnl2); mRNA [Source:RefSeq mRNA;Acc:NM_053815]
ENSRNOG00000028541	JUNCT	20	6.23077e+06	0.696513	7	Btnl2	butyrophilin-like 2 (MHC class II associated) (Btnl2); mRNA [Source:RefSeq mRNA;Acc:NM_053815]
ENSRNOG00000028580	EXON	19	69410182	0.614369	2	Pcnxl2	Pecanex-like 2 (Drosophila) [Source:RGD Symbol;Acc:1305883]
ENSRNOG00000028580	INTRON	19	6.94162e+07	0.649721	13	Pcnxl2	Pecanex-like 2 (Drosophila) [Source:RGD Symbol;Acc:1305883]
ENSRNOG00000028595	EXON	9	26394125	0.637472	1	Khdc1c	KH domain containing 1C [Source:RGD Symbol;Acc:1597396]
ENSRNOG00000028595	JUNCT	9	26394267	0.625565	1	Khdc1c	KH domain containing 1C [Source:RGD Symbol;Acc:1597396]
ENSRNOG00000028595	PROMTER	9	2.63912e+07	0.644695	5	Khdc1c	KH domain containing 1C [Source:RGD Symbol;Acc:1597396]
ENSRNOG00000028616	PROMTER	3	177268795	0.618624	1	Pck1	phosphoenolpyruvate carboxykinase 1 (soluble) (Pck1); mRNA [Source:RefSeq mRNA;Acc:NM_198780]
ENSRNOG00000028652	EXON	19	69206033	0.671771	1	Map10	microtubule-associated protein 10 (Map10); mRNA [Source:RefSeq mRNA;Acc:NM_001277391]
ENSRNOG00000028742	EXON	4	57017625	0.718886	1	Strip2	striatin interacting protein 2 [Source:MGI Symbol;Acc:MGI:2444363]
ENSRNOG00000028742	INTRON	4	57017356	0.679478	1	Strip2	striatin interacting protein 2 [Source:MGI Symbol;Acc:MGI:2444363]
ENSRNOG00000028742	JUNCT	4	57017523	0.675465	1	Strip2	striatin interacting protein 2 [Source:MGI Symbol;Acc:MGI:2444363]
ENSRNOG00000028765	PROMTER	2	2.06843e+08	0.643139	6	Ttc24	tetratricopeptide repeat domain 24 [Source:MGI Symbol;Acc:MGI:2443841]
ENSRNOG00000028895	EXON	11	8.0094e+07	0.672826	14	Rtp4	receptor (chemosensory) transporter protein 4 (Rtp4); mRNA [Source:RefSeq mRNA;Acc:NM_001108321]
ENSRNOG00000028895	INTRON	11	8.00873e+07	0.631271	20	Rtp4	receptor (chemosensory) transporter protein 4 (Rtp4); mRNA [Source:RefSeq mRNA;Acc:NM_001108321]
ENSRNOG00000028895	JUNCT	11	8.0089e+07	0.64149	8	Rtp4	receptor (chemosensory) transporter protein 4 (Rtp4); mRNA [Source:RefSeq mRNA;Acc:NM_001108321]
ENSRNOG00000028895	PROMTER	11	8.00807e+07	0.639825	29	Rtp4	receptor (chemosensory) transporter protein 4 (Rtp4); mRNA [Source:RefSeq mRNA;Acc:NM_001108321]
ENSRNOG00000028895	UTR	11	8.00935e+07	0.663809	10	Rtp4	receptor (chemosensory) transporter protein 4 (Rtp4); mRNA [Source:RefSeq mRNA;Acc:NM_001108321]
ENSRNOG00000028926	PROMTER	10	1.45047e+07	0.645104	4	RGD1559662	Protein RGD1559662 [Source:UniProtKB/TrEMBL;Acc:F1LTL7]
ENSRNOG00000029051	PROMTER	1	1.75227e+08	0.693283	14	Olr132	olfactory receptor 132 (Olr132); mRNA [Source:RefSeq mRNA;Acc:NM_001001273]
ENSRNOG00000029170	INTRON	15	43389768	0.628995	2	N/A	Uncharacterized protein [Source:UniProtKB/TrEMBL;Acc:M0RBA4]
ENSRNOG00000029178	EXON	11	8.75225e+07	0.747796	4	Abcc5	ATP-binding cassette; subfamily C (CFTR/MRP); member 5 (Abcc5); mRNA [Source:RefSeq mRNA;Acc:NM_053924]
ENSRNOG00000029178	JUNCT	11	8.74968e+07	0.765876	14	Abcc5	ATP-binding cassette; subfamily C (CFTR/MRP); member 5 (Abcc5); mRNA [Source:RefSeq mRNA;Acc:NM_053924]
ENSRNOG00000029178	PROMTER	11	8.7456e+07	0.664005	20	Abcc5	ATP-binding cassette; subfamily C (CFTR/MRP); member 5 (Abcc5); mRNA [Source:RefSeq mRNA;Acc:NM_053924]
ENSRNOG00000029178	UTR	11	87523941	0.704994	2	Abcc5	ATP-binding cassette; subfamily C (CFTR/MRP); member 5 (Abcc5); mRNA [Source:RefSeq mRNA;Acc:NM_053924]
ENSRNOG00000029529	INTRON	11	87051063	0.66129	1	N/A	Uncharacterized protein [Source:UniProtKB/TrEMBL;Acc:D4ADU7]
ENSRNOG00000029529	PROMTER	11	8.70633e+07	0.650017	9	N/A	Uncharacterized protein [Source:UniProtKB/TrEMBL;Acc:D4ADU7]
ENSRNOG00000029612	PROMTER	1	1.75049e+08	0.697683	86	Olr126	olfactory receptor 126 (Olr126); mRNA [Source:RefSeq mRNA;Acc:NM_001000158]
ENSRNOG00000029711	INTRON	9	2.62528e+07	0.637558	3	Gsta3	glutathione S-transferase Yc2 subunit (Gsta5); transcript variant 2; mRNA [Source:RefSeq mRNA;Acc:NM_001159739]
ENSRNOG00000029812	INTRON	2	207298160	0.62893	1	Mex3a	Mex-3 RNA binding family member A [Source:RGD Symbol;Acc:1564904]
ENSRNOG00000029885	INTRON	X	1.28631e+08	0.648981	29	Stag2	stromal antigen 2 (Stag2); mRNA [Source:RefSeq mRNA;Acc:NM_001173507]
ENSRNOG00000029885	PROMTER	X	1.28578e+08	0.631681	7	Stag2	stromal antigen 2 (Stag2); mRNA [Source:RefSeq mRNA;Acc:NM_001173507]
ENSRNOG00000029912	EXON	11	89618827	0.680294	6	5-Sep	septin 5 (Sept5); mRNA [Source:RefSeq mRNA;Acc:NM_053931]
ENSRNOG00000029912	INTRON	11	89615626	0.646072	1	5-Sep	septin 5 (Sept5); mRNA [Source:RefSeq mRNA;Acc:NM_053931]
ENSRNOG00000029912	JUNCT	11	8.96181e+07	0.653244	13	5-Sep	septin 5 (Sept5); mRNA [Source:RefSeq mRNA;Acc:NM_053931]
ENSRNOG00000029912	PROMTER	11	89611302	0.641573	1	5-Sep	septin 5 (Sept5); mRNA [Source:RefSeq mRNA;Acc:NM_053931]
ENSRNOG00000029945	EXON	1	2.08921e+08	0.668888	4	Cuzd1	CUB and zona pellucida-like domains 1 (Cuzd1); mRNA [Source:RefSeq mRNA;Acc:NM_054005]
ENSRNOG00000029945	INTRON	1	208920565	0.655715	16	Cuzd1	CUB and zona pellucida-like domains 1 (Cuzd1); mRNA [Source:RefSeq mRNA;Acc:NM_054005]
ENSRNOG00000029945	JUNCT	1	2.08925e+08	0.671528	2	Cuzd1	CUB and zona pellucida-like domains 1 (Cuzd1); mRNA [Source:RefSeq mRNA;Acc:NM_054005]
ENSRNOG00000029945	PROMTER	1	2.08929e+08	0.679481	10	Cuzd1	CUB and zona pellucida-like domains 1 (Cuzd1); mRNA [Source:RefSeq mRNA;Acc:NM_054005]
ENSRNOG00000029979	INTRON	20	15790358	0.619938	3	RGD1563815	similar to sodium-glucose cotransporter-like 1 (RGD1563815); mRNA [Source:RefSeq mRNA;Acc:NM_001127556]
ENSRNOG00000030152	PROMTER	2	1.26438e+08	0.678173	9	N/A	N/A
ENSRNOG00000030163	INTRON	5	7.82908e+07	0.701238	23	Epb41l4b	erythrocyte membrane protein band 4.1 like 4B (Epb41l4b); mRNA [Source:RefSeq mRNA;Acc:NM_001127565]
ENSRNOG00000030245	INTRON	11	8.99054e+07	0.67301	33	Tango2	transport and golgi organization 2 homolog (Drosophila) (Tango2); mRNA [Source:RefSeq mRNA;Acc:NM_001108323]
ENSRNOG00000030245	PROMTER	11	8.98817e+07	0.669569	7	Tango2	transport and golgi organization 2 homolog (Drosophila) (Tango2); mRNA [Source:RefSeq mRNA;Acc:NM_001108323]
ENSRNOG00000030404	INTRON	1	1.70727e+08	0.641258	2	Arrb1	arrestin; beta 1 (Arrb1); mRNA [Source:RefSeq mRNA;Acc:NM_012910]
ENSRNOG00000030404	PROMTER	1	1.70701e+08	0.680626	12	Arrb1	arrestin; beta 1 (Arrb1); mRNA [Source:RefSeq mRNA;Acc:NM_012910]
ENSRNOG00000030431	INTRON	20	6189373	0.616539	1	RT1-Db2	RT1 class II; locus Db2 (RT1-Db2); mRNA [Source:RefSeq mRNA;Acc:NM_001164826]
ENSRNOG00000030431	PROMTER	20	6.18159e+06	0.656803	25	RT1-Db2	RT1 class II; locus Db2 (RT1-Db2); mRNA [Source:RefSeq mRNA;Acc:NM_001164826]
ENSRNOG00000030449	EXON	8	8.50737e+07	0.700762	2	Gsta4	glutathione S-transferase alpha 4 (Gsta4); mRNA [Source:RefSeq mRNA;Acc:NM_001106840]
ENSRNOG00000030449	INTRON	8	8.50735e+07	0.722334	46	Gsta4	glutathione S-transferase alpha 4 (Gsta4); mRNA [Source:RefSeq mRNA;Acc:NM_001106840]
ENSRNOG00000030449	JUNCT	8	8.50747e+07	0.65948	6	Gsta4	glutathione S-transferase alpha 4 (Gsta4); mRNA [Source:RefSeq mRNA;Acc:NM_001106840]
ENSRNOG00000030449	PROMTER	8	8.50597e+07	0.644919	8	Gsta4	glutathione S-transferase alpha 4 (Gsta4); mRNA [Source:RefSeq mRNA;Acc:NM_001106840]
ENSRNOG00000030469	PROMTER	8	127175100	0.62543	1	N/A	N/A
ENSRNOG00000030506	INTRON	11	8.91933e+07	0.645661	4	N/A	N/A
ENSRNOG00000030630	INTRON	20	6664904	0.71205	10	Ehmt2	euchromatic histone lysine N-methyltransferase 2 (Ehmt2); mRNA [Source:RefSeq mRNA;Acc:NM_212463]
ENSRNOG00000030630	JUNCT	20	6671748	0.757007	2	Ehmt2	euchromatic histone lysine N-methyltransferase 2 (Ehmt2); mRNA [Source:RefSeq mRNA;Acc:NM_212463]
ENSRNOG00000030729	PROMTER	20	6.40342e+06	0.683203	6	C4b	complement component 4B (Chido blood group) (C4b); mRNA [Source:RefSeq mRNA;Acc:NM_001002805]
ENSRNOG00000030914	EXON	5	130065192	0.634286	1	RGD1559493	Uncharacterized protein C1orf177 homolog [Source:UniProtKB/Swiss-Prot;Acc:B1H283]
ENSRNOG00000030914	INTRON	5	1.30058e+08	0.625539	3	RGD1559493	Uncharacterized protein C1orf177 homolog [Source:UniProtKB/Swiss-Prot;Acc:B1H283]
ENSRNOG00000030914	JUNCT	5	130065881	0.612296	1	RGD1559493	Uncharacterized protein C1orf177 homolog [Source:UniProtKB/Swiss-Prot;Acc:B1H283]
ENSRNOG00000030938	EXON	5	1.28368e+08	0.652753	4	RGD1564074	Protein RGD1564074 [Source:UniProtKB/TrEMBL;Acc:F1LYH4]
ENSRNOG00000030938	INTRON	5	1.28346e+08	0.682952	94	RGD1564074	Protein RGD1564074 [Source:UniProtKB/TrEMBL;Acc:F1LYH4]
ENSRNOG00000030938	JUNCT	5	1.28396e+08	0.689175	5	RGD1564074	Protein RGD1564074 [Source:UniProtKB/TrEMBL;Acc:F1LYH4]
ENSRNOG00000030938	PROMTER	5	1.28297e+08	0.65785	4	RGD1564074	Protein RGD1564074 [Source:UniProtKB/TrEMBL;Acc:F1LYH4]
ENSRNOG00000031110	EXON	1	1.74147e+08	0.636217	2	Olr53	olfactory receptor 53 (Olr53); mRNA [Source:RefSeq mRNA;Acc:NM_001001008]
ENSRNOG00000031110	PROMTER	1	174147813	0.614018	1	Olr53	olfactory receptor 53 (Olr53); mRNA [Source:RefSeq mRNA;Acc:NM_001001008]
ENSRNOG00000031202	PROMTER	1	175677303	0.68113	6	N/A	Uncharacterized protein [Source:UniProtKB/TrEMBL;Acc:D4A0Y0]
ENSRNOG00000031230	EXON	1	175098844	0.616724	1	N/A	beta-globin (LOC689064); mRNA [Source:RefSeq mRNA;Acc:NM_001111269]
ENSRNOG00000031230	UTR	1	175098844	0.616724	1	N/A	beta-globin (LOC689064); mRNA [Source:RefSeq mRNA;Acc:NM_001111269]
ENSRNOG00000031231	INTRON	11	8.44884e+07	0.624231	5	KNG1L1	kininogen-1 isoform 1 precursor [Source:RefSeq peptide;Acc:NP_036873]
ENSRNOG00000031287	INTRON	16	5.16241e+06	0.637156	43	Cacna2d3	calcium channel; voltage-dependent; alpha2/delta subunit 3 (Cacna2d3); mRNA [Source:RefSeq mRNA;Acc:NM_175595]
ENSRNOG00000031778	INTRON	2	2.06936e+08	0.674094	6	Mef2d	myocyte enhancer factor 2D (Mef2d); mRNA [Source:RefSeq mRNA;Acc:NM_030860]
ENSRNOG00000031778	JUNCT	2	206939624	0.613086	1	Mef2d	myocyte enhancer factor 2D (Mef2d); mRNA [Source:RefSeq mRNA;Acc:NM_030860]
ENSRNOG00000031801	EXON	11	8.66058e+07	0.630976	3	Ephb3	Eph receptor B3 (Ephb3); mRNA [Source:RefSeq mRNA;Acc:NM_001105868]
ENSRNOG00000031801	INTRON	11	8.66162e+07	0.648113	5	Ephb3	Eph receptor B3 (Ephb3); mRNA [Source:RefSeq mRNA;Acc:NM_001105868]
ENSRNOG00000031801	JUNCT	11	86608665	0.625337	1	Ephb3	Eph receptor B3 (Ephb3); mRNA [Source:RefSeq mRNA;Acc:NM_001105868]
ENSRNOG00000031801	PROMTER	11	8.66269e+07	0.654372	29	Ephb3	Eph receptor B3 (Ephb3); mRNA [Source:RefSeq mRNA;Acc:NM_001105868]
ENSRNOG00000031852	INTRON	11	6.34215e+07	0.654312	182	Lsamp	limbic system-associated membrane protein (Lsamp); mRNA [Source:RefSeq mRNA;Acc:NM_017242]
ENSRNOG00000031912	PROMTER	8	131190960	0.675815	1	N/A	similar to 60S RIBOSOMAL PROTEIN L7 (LOC367195); mRNA [Source:RefSeq mRNA;Acc:NM_001047920]
ENSRNOG00000032027	EXON	8	131260831	0.649886	1	Tmem42	transmembrane protein 42 (Tmem42); mRNA [Source:RefSeq mRNA;Acc:NM_001191886]
ENSRNOG00000032027	JUNCT	8	131262528	0.648423	1	Tmem42	transmembrane protein 42 (Tmem42); mRNA [Source:RefSeq mRNA;Acc:NM_001191886]
ENSRNOG00000032027	PROMTER	8	1.31253e+08	0.655595	7	Tmem42	transmembrane protein 42 (Tmem42); mRNA [Source:RefSeq mRNA;Acc:NM_001191886]
ENSRNOG00000032027	UTR	8	131260831	0.649886	1	Tmem42	transmembrane protein 42 (Tmem42); mRNA [Source:RefSeq mRNA;Acc:NM_001191886]
ENSRNOG00000032085	INTRON	8	127006054	0.634108	2	Dlec1	deleted in lung and esophageal cancer 1 [Source:MGI Symbol;Acc:MGI:2443671]
ENSRNOG00000032087	PROMTER	10	6.69644e+07	0.620417	2	N/A	N/A
ENSRNOG00000032095	PROMTER	16	1.9815e+07	0.630356	3	N/A	N/A
ENSRNOG00000032206	INTRON	13	2.75119e+07	0.667136	59	Cntnap5b	contactin associated protein-like 5B (Cntnap5b); mRNA [Source:RefSeq mRNA;Acc:NM_001047873]
ENSRNOG00000032238	PROMTER	8	126999046	0.628897	2	Plcd1	phospholipase C; delta 1 (Plcd1); mRNA [Source:RefSeq mRNA;Acc:NM_017035]
ENSRNOG00000032247	INTRON	2	2.59942e+08	0.652731	29	Bank1	B-cell scaffold protein with ankyrin repeats 1 (Bank1); mRNA [Source:RefSeq mRNA;Acc:NM_001047918]
ENSRNOG00000032335	PROMTER	7	70165792	0.634657	3	RGD1559995	Protein Dppa5; Protein RGD1559995; Protein RGD1564306 [Source:UniProtKB/TrEMBL;Acc:F1LVJ7]
ENSRNOG00000032473	INTRON	8	1.27537e+08	0.628643	20	Scn10a	sodium channel; voltage-gated; type X; alpha subunit (Scn10a); mRNA [Source:RefSeq mRNA;Acc:NM_017247]
ENSRNOG00000032473	PROMTER	8	127626264	0.624091	5	Scn10a	sodium channel; voltage-gated; type X; alpha subunit (Scn10a); mRNA [Source:RefSeq mRNA;Acc:NM_017247]
ENSRNOG00000032523	PROMTER	6	52653857	0.618335	1	RGD1563157	Protein RGD1563157 [Source:UniProtKB/TrEMBL;Acc:D3ZB50]
ENSRNOG00000032575	JUNCT	16	19628093	0.638492	1	Ocel1	occludin/ELL domain containing 1 (Ocel1); mRNA [Source:RefSeq mRNA;Acc:NM_001106065]
ENSRNOG00000032708	EXON	20	6128498	0.731619	4	RT1-Bb	RT1 class II; locus Bb (RT1-Bb); mRNA [Source:RefSeq mRNA;Acc:NM_001004084]
ENSRNOG00000032708	INTRON	20	6.12762e+06	0.676097	3	RT1-Bb	RT1 class II; locus Bb (RT1-Bb); mRNA [Source:RefSeq mRNA;Acc:NM_001004084]
ENSRNOG00000032708	JUNCT	20	6.12751e+06	0.650246	8	RT1-Bb	RT1 class II; locus Bb (RT1-Bb); mRNA [Source:RefSeq mRNA;Acc:NM_001004084]
ENSRNOG00000032708	UTR	20	6128498	0.731619	4	RT1-Bb	RT1 class II; locus Bb (RT1-Bb); mRNA [Source:RefSeq mRNA;Acc:NM_001004084]
ENSRNOG00000032768	INTRON	10	7.78827e+07	0.65797	10	Stxbp4	syntaxin binding protein 4 (Stxbp4); mRNA [Source:RefSeq mRNA;Acc:NM_001107038]
ENSRNOG00000032768	JUNCT	10	77889046	0.626628	1	Stxbp4	syntaxin binding protein 4 (Stxbp4); mRNA [Source:RefSeq mRNA;Acc:NM_001107038]
ENSRNOG00000032847	PROMTER	4	58771224	0.626794	1	RGD1561636	Protein RGD1561636 [Source:UniProtKB/TrEMBL;Acc:D4AD70]
ENSRNOG00000032877	PROMTER	11	87158046	0.770158	2	Rps15al2	Ribosomal protein S15A-like 2 [Source:RGD Symbol;Acc:2318744]
ENSRNOG00000032908	PROMTER	8	1.27232e+08	0.661531	7	Acaa1a	3-ketoacyl-CoA thiolase A; peroxisomal [Source:RefSeq peptide;Acc:NP_036621]
ENSRNOG00000032919	EXON	8	1.31164e+08	0.664203	3	Zfp105	zinc finger protein 105 (Zfp105); mRNA [Source:RefSeq mRNA;Acc:NM_001012128]
ENSRNOG00000032919	INTRON	8	131163113	0.632991	1	Zfp105	zinc finger protein 105 (Zfp105); mRNA [Source:RefSeq mRNA;Acc:NM_001012128]
ENSRNOG00000032919	PROMTER	8	1.31151e+08	0.627377	2	Zfp105	zinc finger protein 105 (Zfp105); mRNA [Source:RefSeq mRNA;Acc:NM_001012128]
ENSRNOG00000032919	UTR	8	131164780	0.667706	1	Zfp105	zinc finger protein 105 (Zfp105); mRNA [Source:RefSeq mRNA;Acc:NM_001012128]
ENSRNOG00000032929	EXON	1	2.32892e+08	0.662675	2	Incenp	inner centromere protein (Incenp); mRNA [Source:RefSeq mRNA;Acc:NM_001106335]
ENSRNOG00000032929	JUNCT	1	2.32881e+08	0.664152	11	Incenp	inner centromere protein (Incenp); mRNA [Source:RefSeq mRNA;Acc:NM_001106335]
ENSRNOG00000032942	EXON	20	6694945	0.621642	2	Neu1	neuraminidase 1 (Neu1); mRNA [Source:RefSeq mRNA;Acc:NM_031522]
ENSRNOG00000032942	UTR	20	6694945	0.621642	2	Neu1	neuraminidase 1 (Neu1); mRNA [Source:RefSeq mRNA;Acc:NM_031522]
ENSRNOG00000032983	PROMTER	1	2.24964e+08	0.633426	4	N/A	Uncharacterized protein [Source:UniProtKB/TrEMBL;Acc:M0R8E7]
ENSRNOG00000033101	EXON	10	66560090	0.626351	1	MYO18A	Myosin XVIIIa [Source:RGD Symbol;Acc:1562698]
ENSRNOG00000033101	INTRON	10	6.66096e+07	0.650767	43	MYO18A	Myosin XVIIIa [Source:RGD Symbol;Acc:1562698]
ENSRNOG00000033101	JUNCT	10	6.66347e+07	0.74389	2	MYO18A	Myosin XVIIIa [Source:RGD Symbol;Acc:1562698]
ENSRNOG00000033101	PROMTER	10	66553616	0.612532	1	MYO18A	Myosin XVIIIa [Source:RGD Symbol;Acc:1562698]
ENSRNOG00000033110	EXON	5	7.93367e+07	0.708819	19	Svep1	Sushi; von Willebrand factor type A; EGF and pentraxin domain-containing protein 1 [Source:UniProtKB/Swiss-Prot;Acc:P0C6B8]
ENSRNOG00000033110	INTRON	5	7.93438e+07	0.68273	106	Svep1	Sushi; von Willebrand factor type A; EGF and pentraxin domain-containing protein 1 [Source:UniProtKB/Swiss-Prot;Acc:P0C6B8]
ENSRNOG00000033110	JUNCT	5	7.93429e+07	0.697863	24	Svep1	Sushi; von Willebrand factor type A; EGF and pentraxin domain-containing protein 1 [Source:UniProtKB/Swiss-Prot;Acc:P0C6B8]
ENSRNOG00000033115	PROMTER	11	85507477	0.621263	1	N/A	Protein LOC100360611 [Source:UniProtKB/TrEMBL;Acc:D4A7B4]
ENSRNOG00000033165	PROMTER	5	1.30547e+08	0.623403	2	N/A	LRRGT00106-like (LOC100363867); mRNA [Source:RefSeq mRNA;Acc:NM_001177827]
ENSRNOG00000033200	EXON	1	1.74483e+08	0.639608	4	Olr82	olfactory receptor 82 (Olr82); mRNA [Source:RefSeq mRNA;Acc:NM_001001282]
ENSRNOG00000033200	PROMTER	1	1.74487e+08	0.682185	40	Olr82	olfactory receptor 82 (Olr82); mRNA [Source:RefSeq mRNA;Acc:NM_001001282]
ENSRNOG00000033215	EXON	20	6.17721e+06	0.668077	11	RT1-Db1	RT1 class II; locus Db1 (RT1-Db1); mRNA [Source:RefSeq mRNA;Acc:NM_001008884]
ENSRNOG00000033215	INTRON	20	6.16959e+06	0.721436	16	RT1-Db1	RT1 class II; locus Db1 (RT1-Db1); mRNA [Source:RefSeq mRNA;Acc:NM_001008884]
ENSRNOG00000033215	JUNCT	20	6.1744e+06	0.678094	7	RT1-Db1	RT1 class II; locus Db1 (RT1-Db1); mRNA [Source:RefSeq mRNA;Acc:NM_001008884]
ENSRNOG00000033215	PROMTER	20	6.16525e+06	0.639955	5	RT1-Db1	RT1 class II; locus Db1 (RT1-Db1); mRNA [Source:RefSeq mRNA;Acc:NM_001008884]
ENSRNOG00000033215	UTR	20	6.17721e+06	0.668077	11	RT1-Db1	RT1 class II; locus Db1 (RT1-Db1); mRNA [Source:RefSeq mRNA;Acc:NM_001008884]
ENSRNOG00000033264	PROMTER	9	3.33584e+07	0.638642	3	N/A	Uncharacterized protein [Source:UniProtKB/TrEMBL;Acc:D4A535]
ENSRNOG00000033372	EXON	11	8.76954e+07	0.6419	2	Klhl24	kelch-like protein 24 [Source:RefSeq peptide;Acc:NP_852138]
ENSRNOG00000033372	INTRON	11	8.76886e+07	0.693516	43	Klhl24	kelch-like protein 24 [Source:RefSeq peptide;Acc:NP_852138]
ENSRNOG00000033372	JUNCT	11	87684490	0.624146	2	Klhl24	kelch-like protein 24 [Source:RefSeq peptide;Acc:NP_852138]
ENSRNOG00000033372	PROMTER	11	8.77103e+07	0.680366	34	Klhl24	kelch-like protein 24 [Source:RefSeq peptide;Acc:NP_852138]
ENSRNOG00000033389	PROMTER	20	1.61467e+07	0.656565	11	Susd2	sushi domain containing 2 (Susd2); mRNA [Source:RefSeq mRNA;Acc:NM_001106381]
ENSRNOG00000033402	PROMTER	9	26359206	0.617278	1	LOC501110	Similar to Glutathione S-transferase A1 (GTH1) (HA subunit 1) (GST-epsilon) (GSTA1-1) (GST class-alpha) [Source:RGD Symbol;Acc:1565402]
ENSRNOG00000033460	PROMTER	1	1.38498e+08	0.622914	2	N/A	N/A
ENSRNOG00000033568	INTRON	10	14097064	0.627561	1	Mapk8ip3	mitogen-activated protein kinase 8 interacting protein 3 (Mapk8ip3); mRNA [Source:RefSeq mRNA;Acc:NM_001100673]
ENSRNOG00000033618	INTRON	4	3.40162e+07	0.662972	5	RGD1564680	Protein RGD1564680 [Source:UniProtKB/TrEMBL;Acc:D3ZN64]
ENSRNOG00000033618	JUNCT	4	34016812	0.6594	1	RGD1564680	Protein RGD1564680 [Source:UniProtKB/TrEMBL;Acc:D3ZN64]
ENSRNOG00000033618	PROMTER	4	3.40587e+07	0.657583	29	RGD1564680	Protein RGD1564680 [Source:UniProtKB/TrEMBL;Acc:D3ZN64]
ENSRNOG00000033942	INTRON	10	4.81442e+06	0.64439	88	Grin2a	glutamate receptor; ionotropic; N-methyl D-aspartate 2A (Grin2a); mRNA [Source:RefSeq mRNA;Acc:NM_012573]
ENSRNOG00000034039	EXON	1	175065729	0.632869	2	Olr127	olfactory receptor 127 (Olr127); mRNA [Source:RefSeq mRNA;Acc:NM_001001026]
ENSRNOG00000034039	PROMTER	1	1.75068e+08	0.696297	54	Olr127	olfactory receptor 127 (Olr127); mRNA [Source:RefSeq mRNA;Acc:NM_001001026]
ENSRNOG00000034089	INTRON	8	1.27844e+08	0.681069	5	Ttc21a	Tetratricopeptide repeat domain 21A [Source:RGD Symbol;Acc:1308806]
ENSRNOG00000034089	JUNCT	8	127844069	0.687282	1	Ttc21a	Tetratricopeptide repeat domain 21A [Source:RGD Symbol;Acc:1308806]
ENSRNOG00000034230	INTRON	2	206126650	0.625639	2	Fcrl1	Fc receptor-like 1 [Source:RGD Symbol;Acc:1589411]
ENSRNOG00000034230	JUNCT	2	2.06126e+08	0.636062	3	Fcrl1	Fc receptor-like 1 [Source:RGD Symbol;Acc:1589411]
ENSRNOG00000034230	PROMTER	2	206103520	0.672221	10	Fcrl1	Fc receptor-like 1 [Source:RGD Symbol;Acc:1589411]
ENSRNOG00000034241	PROMTER	19	69116911	0.623222	1	Set	SET nuclear oncogene (Set); mRNA [Source:RefSeq mRNA;Acc:NM_001012504]
ENSRNOG00000035243	PROMTER	11	8.68148e+07	0.642685	5	5S_rRNA	5S ribosomal RNA [Source:RFAM;Acc:RF00001]
ENSRNOG00000035409	PROMTER	6	120750922	0.618443	1	rno-mir-30	rno-mir-3068 [Source:miRBase;Acc:MI0021534]
ENSRNOG00000035458	PROMTER	4	5.80988e+07	0.717182	9	Mir3556a	rno-mir-3556a [Source:miRBase;Acc:MI0015416]
ENSRNOG00000035463	PROMTER	4	5.81006e+07	0.627994	3	Mir29b1	rno-mir-29b-1 [Source:miRBase;Acc:MI0000864]
ENSRNOG00000035582	PROMTER	8	126929263	0.639641	5	Mir26a	rno-mir-26a [Source:miRBase;Acc:MI0000857]
ENSRNOG00000035585	PROMTER	11	8.99018e+07	0.657853	16	Mir185	rno-mir-185 [Source:miRBase;Acc:MI0000930]
ENSRNOG00000035641	PROMTER	8	1.30882e+08	0.704504	24	Mir138-1	rno-mir-138-1 [Source:miRBase;Acc:MI0000912]
ENSRNOG00000036519	EXON	7	1.19285e+08	0.660809	2	N/A	N/A
ENSRNOG00000036519	PROMTER	7	1.19284e+08	0.698173	13	N/A	N/A
ENSRNOG00000036653	PROMTER	1	2.14435e+08	0.620986	3	Nps	neuropeptide S (Nps); mRNA [Source:RefSeq mRNA;Acc:NM_001271113]
ENSRNOG00000037148	INTRON	10	6.71811e+07	0.638392	12	Adap2	ArfGAP with dual PH domains 2 (Adap2); mRNA [Source:RefSeq mRNA;Acc:NM_020101]
ENSRNOG00000037148	JUNCT	10	67176741	0.638376	1	Adap2	ArfGAP with dual PH domains 2 (Adap2); mRNA [Source:RefSeq mRNA;Acc:NM_020101]
ENSRNOG00000037552	PROMTER	2	2.07079e+08	0.655352	6	Tsacc	TSSK6 activating co-chaperone (Tsacc); mRNA [Source:RefSeq mRNA;Acc:NM_001108556]
ENSRNOG00000037640	INTRON	7	8.74966e+07	0.680423	113	N/A	Uncharacterized protein [Source:UniProtKB/TrEMBL;Acc:F1LZ99]
ENSRNOG00000037640	PROMTER	7	8.76447e+07	0.657199	4	N/A	Uncharacterized protein [Source:UniProtKB/TrEMBL;Acc:F1LZ99]
ENSRNOG00000037659	PROMTER	8	8.53508e+07	0.646197	2	Mto1	mitochondrial translation optimization 1 homolog (S. cerevisiae) [Source:MGI Symbol;Acc:MGI:1915541]
ENSRNOG00000037851	EXON	11	9.2079e+07	0.768895	2	Spidr	scaffolding protein involved in DNA repair (Spidr); mRNA [Source:RefSeq mRNA;Acc:NM_001100988]
ENSRNOG00000037851	INTRON	11	9.22173e+07	0.683809	167	Spidr	scaffolding protein involved in DNA repair (Spidr); mRNA [Source:RefSeq mRNA;Acc:NM_001100988]
ENSRNOG00000037851	JUNCT	11	9.22029e+07	0.721048	4	Spidr	scaffolding protein involved in DNA repair (Spidr); mRNA [Source:RefSeq mRNA;Acc:NM_001100988]
ENSRNOG00000037851	PROMTER	11	9.23173e+07	0.691691	7	Spidr	scaffolding protein involved in DNA repair (Spidr); mRNA [Source:RefSeq mRNA;Acc:NM_001100988]
ENSRNOG00000037898	PROMTER	11	9.16197e+07	0.671659	16	N/A	N/A
ENSRNOG00000037909	EXON	11	9.1375e+07	0.736163	4	Ppm1f	protein phosphatase; Mg2+/Mn2+ dependent; 1F (Ppm1f); mRNA [Source:RefSeq mRNA;Acc:NM_175755]
ENSRNOG00000037909	JUNCT	11	91376322	0.746268	3	Ppm1f	protein phosphatase; Mg2+/Mn2+ dependent; 1F (Ppm1f); mRNA [Source:RefSeq mRNA;Acc:NM_175755]
ENSRNOG00000037909	PROMTER	11	9.14045e+07	0.770384	21	Ppm1f	protein phosphatase; Mg2+/Mn2+ dependent; 1F (Ppm1f); mRNA [Source:RefSeq mRNA;Acc:NM_175755]
ENSRNOG00000037909	UTR	11	91371707	0.760242	1	Ppm1f	protein phosphatase; Mg2+/Mn2+ dependent; 1F (Ppm1f); mRNA [Source:RefSeq mRNA;Acc:NM_175755]
ENSRNOG00000037998	INTRON	6	1.20772e+08	0.638317	13	Snw1	SNW domain containing 1 (Snw1); mRNA [Source:RefSeq mRNA;Acc:NM_001109279]
ENSRNOG00000037998	JUNCT	6	120774110	0.636724	6	Snw1	SNW domain containing 1 (Snw1); mRNA [Source:RefSeq mRNA;Acc:NM_001109279]
ENSRNOG00000038001	JUNCT	11	90298048	0.707614	2	Slc25a1	solute carrier family 25 (mitochondrial carrier; citrate transporter); member 1 (Slc25a1); mRNA [Source:RefSeq mRNA;Acc:NM_017307]
ENSRNOG00000038001	PROMTER	11	9.0292e+07	0.683711	3	Slc25a1	solute carrier family 25 (mitochondrial carrier; citrate transporter); member 1 (Slc25a1); mRNA [Source:RefSeq mRNA;Acc:NM_017307]
ENSRNOG00000038085	PROMTER	9	73620029	0.66002	3	Rpe	ribulose-5-phosphate-3-epimerase (Rpe); mRNA [Source:RefSeq mRNA;Acc:NM_001033903]
ENSRNOG00000038119	INTRON	11	87894898	0.67445	4	A930003A15	RIKEN cDNA A930003A15 gene [Source:MGI Symbol;Acc:MGI:1915412]
ENSRNOG00000038160	EXON	11	87155616	0.733776	1	Eif2b5	eukaryotic translation initiation factor 2B; subunit 5 epsilon (Eif2b5); mRNA [Source:RefSeq mRNA;Acc:NM_138866]
ENSRNOG00000038160	INTRON	11	8.71563e+07	0.743783	3	Eif2b5	eukaryotic translation initiation factor 2B; subunit 5 epsilon (Eif2b5); mRNA [Source:RefSeq mRNA;Acc:NM_138866]
ENSRNOG00000038160	JUNCT	11	87156368	0.757011	1	Eif2b5	eukaryotic translation initiation factor 2B; subunit 5 epsilon (Eif2b5); mRNA [Source:RefSeq mRNA;Acc:NM_138866]
ENSRNOG00000038160	PROMTER	11	87162621	0.707763	1	Eif2b5	eukaryotic translation initiation factor 2B; subunit 5 epsilon (Eif2b5); mRNA [Source:RefSeq mRNA;Acc:NM_138866]
ENSRNOG00000038190	INTRON	18	8.5774e+07	0.656576	81	Dok6	docking protein 6 (Dok6); mRNA [Source:RefSeq mRNA;Acc:NM_001191943]
ENSRNOG00000038190	PROMTER	18	8.59163e+07	0.642207	14	Dok6	docking protein 6 (Dok6); mRNA [Source:RefSeq mRNA;Acc:NM_001191943]
ENSRNOG00000038197	INTRON	18	8.53599e+07	0.619677	2	Cd226	CD226 molecule (Cd226); mRNA [Source:RefSeq mRNA;Acc:NM_001107370]
ENSRNOG00000038258	INTRON	20	16354980	0.646605	2	Upb1	ureidopropionase; beta [Source:MGI Symbol;Acc:MGI:2143535]
ENSRNOG00000038258	PROMTER	20	1.63799e+07	0.667737	5	Upb1	ureidopropionase; beta [Source:MGI Symbol;Acc:MGI:2143535]
ENSRNOG00000038300	INTRON	20	1.59716e+07	0.645671	6	Gstt4	glutathione S-transferase; theta 4 (Gstt4); mRNA [Source:RefSeq mRNA;Acc:NM_001109675]
ENSRNOG00000038355	INTRON	11	8.4889e+07	0.643163	3	Crygs	crystallin; gamma S (Crygs); mRNA [Source:RefSeq mRNA;Acc:NM_001109553]
ENSRNOG00000038355	JUNCT	11	84889158	0.682623	1	Crygs	crystallin; gamma S (Crygs); mRNA [Source:RefSeq mRNA;Acc:NM_001109553]
ENSRNOG00000038412	PROMTER	19	64899051	0.616553	1	N/A	Uncharacterized protein [Source:UniProtKB/TrEMBL;Acc:F1LVX4]
ENSRNOG00000038648	PROMTER	7	5.06802e+07	0.643675	9	N/A	N/A
ENSRNOG00000038673	PROMTER	1	1.81263e+08	0.632883	4	N/A	N/A
ENSRNOG00000038917	PROMTER	15	4.34326e+07	0.640455	5	RGD1563302	RGD1563302 (RGD1563302); mRNA [Source:RefSeq mRNA;Acc:NM_001162899]
ENSRNOG00000039300	INTRON	4	5.69079e+07	0.653732	56	Ahcyl2	putative adenosylhomocysteinase 3 [Source:RefSeq peptide;Acc:NP_001166981]
ENSRNOG00000039357	INTRON	16	19888782	0.712516	2	Fam129c	family with sequence similarity 129; member C (Fam129c); mRNA [Source:RefSeq mRNA;Acc:NM_001100908]
ENSRNOG00000039357	PROMTER	16	1.98857e+07	0.712302	9	Fam129c	family with sequence similarity 129; member C (Fam129c); mRNA [Source:RefSeq mRNA;Acc:NM_001100908]
ENSRNOG00000039396	EXON	20	6.24877e+06	0.650436	9	Btnl3	butyrophilin-like 3 (Btnl3); mRNA [Source:RefSeq mRNA;Acc:NM_001002803]
ENSRNOG00000039396	INTRON	20	6.24913e+06	0.677245	14	Btnl3	butyrophilin-like 3 (Btnl3); mRNA [Source:RefSeq mRNA;Acc:NM_001002803]
ENSRNOG00000039396	JUNCT	20	6.24806e+06	0.650284	4	Btnl3	butyrophilin-like 3 (Btnl3); mRNA [Source:RefSeq mRNA;Acc:NM_001002803]
ENSRNOG00000039396	PROMTER	20	6.23239e+06	0.672962	29	Btnl3	butyrophilin-like 3 (Btnl3); mRNA [Source:RefSeq mRNA;Acc:NM_001002803]
ENSRNOG00000039396	UTR	20	6.25071e+06	0.62708	4	Btnl3	butyrophilin-like 3 (Btnl3); mRNA [Source:RefSeq mRNA;Acc:NM_001002803]
ENSRNOG00000039398	INTRON	20	6.27711e+06	0.679941	15	Tesb	testis specific basic protein (Tesb); mRNA [Source:RefSeq mRNA;Acc:NM_001113183]
ENSRNOG00000040385	PROMTER	2	2.43916e+08	0.71185	7	Mir760	rno-mir-760 [Source:miRBase;Acc:MI0006164]
ENSRNOG00000040402	PROMTER	11	9.11774e+07	0.751185	9	Mir301b	rno-mir-301b [Source:miRBase;Acc:MI0006137]
ENSRNOG00000040532	PROMTER	7	5.21925e+07	0.646902	4	5S_rRNA	5S ribosomal RNA [Source:RFAM;Acc:RF00001]
ENSRNOG00000040834	PROMTER	13	7.18993e+07	0.652154	2	5S_rRNA	5S ribosomal RNA [Source:RFAM;Acc:RF00001]
ENSRNOG00000041535	PROMTER	11	87073030	0.642443	2	Mir1224	rno-mir-1224 [Source:miRBase;Acc:MI0012589]
ENSRNOG00000041639	PROMTER	8	1.31919e+08	0.692114	7	N/A	N/A
ENSRNOG00000041675	EXON	8	130030387	0.673886	1	5S_rRNA	5S ribosomal RNA [Source:RFAM;Acc:RF00001]
ENSRNOG00000041675	PROMTER	8	1.30035e+08	0.631475	4	5S_rRNA	5S ribosomal RNA [Source:RFAM;Acc:RF00001]
ENSRNOG00000041875	PROMTER	2	207305451	0.646728	7	N/A	N/A
ENSRNOG00000042239	PROMTER	11	9.11363e+07	0.675098	10	UBE2L3	Ubiquitin-conjugating enzyme E2L 3 [Source:RGD Symbol;Acc:1308361]
ENSRNOG00000042259	EXON	8	127071181	0.73285	1	Slc22a14	solute carrier family 22 (organic cation transporter); member 14 [Source:MGI Symbol;Acc:MGI:2685974]
ENSRNOG00000042259	INTRON	8	1.27072e+08	0.709151	7	Slc22a14	solute carrier family 22 (organic cation transporter); member 14 [Source:MGI Symbol;Acc:MGI:2685974]
ENSRNOG00000042259	JUNCT	8	1.27071e+08	0.675068	4	Slc22a14	solute carrier family 22 (organic cation transporter); member 14 [Source:MGI Symbol;Acc:MGI:2685974]
ENSRNOG00000042261	EXON	2	2.06548e+08	0.679024	8	Hdgf	hepatoma-derived growth factor (Hdgf); mRNA [Source:RefSeq mRNA;Acc:NM_053707]
ENSRNOG00000042261	INTRON	2	2.06591e+08	0.665345	60	Hdgf	hepatoma-derived growth factor (Hdgf); mRNA [Source:RefSeq mRNA;Acc:NM_053707]
ENSRNOG00000042261	JUNCT	2	206542598	0.682997	8	Hdgf	hepatoma-derived growth factor (Hdgf); mRNA [Source:RefSeq mRNA;Acc:NM_053707]
ENSRNOG00000042261	PROMTER	2	2.06504e+08	0.665523	10	Hdgf	hepatoma-derived growth factor (Hdgf); mRNA [Source:RefSeq mRNA;Acc:NM_053707]
ENSRNOG00000042261	UTR	2	2.0655e+08	0.681087	5	Hdgf	hepatoma-derived growth factor (Hdgf); mRNA [Source:RefSeq mRNA;Acc:NM_053707]
ENSRNOG00000042344	EXON	10	9533246	0.620095	1	RGD1563547	RGD1563547 (RGD1563547); mRNA [Source:RefSeq mRNA;Acc:NM_001108266]
ENSRNOG00000042344	JUNCT	10	9533246	0.620095	1	RGD1563547	RGD1563547 (RGD1563547); mRNA [Source:RefSeq mRNA;Acc:NM_001108266]
ENSRNOG00000042344	UTR	10	9533246	0.620095	1	RGD1563547	RGD1563547 (RGD1563547); mRNA [Source:RefSeq mRNA;Acc:NM_001108266]
ENSRNOG00000042367	EXON	11	8.75763e+07	0.772949	4	Cyp2ab1	Cytochrome P450, family 2, subfamily ab, polypeptide 1 [Source:RGD Symbol;Acc:1586963]
ENSRNOG00000042367	JUNCT	11	8.75761e+07	0.767949	4	Cyp2ab1	Cytochrome P450, family 2, subfamily ab, polypeptide 1 [Source:RGD Symbol;Acc:1586963]
ENSRNOG00000042367	PROMTER	11	8.75688e+07	0.667102	14	Cyp2ab1	Cytochrome P450, family 2, subfamily ab, polypeptide 1 [Source:RGD Symbol;Acc:1586963]
ENSRNOG00000042467	EXON	5	130123325	0.61801	1	Ttc4	tetratricopeptide repeat domain 4 (Ttc4); mRNA [Source:RefSeq mRNA;Acc:NM_001013214]
ENSRNOG00000042467	INTRON	5	1.30122e+08	0.639198	3	Ttc4	tetratricopeptide repeat domain 4 (Ttc4); mRNA [Source:RefSeq mRNA;Acc:NM_001013214]
ENSRNOG00000042467	JUNCT	5	130123284	0.641573	1	Ttc4	tetratricopeptide repeat domain 4 (Ttc4); mRNA [Source:RefSeq mRNA;Acc:NM_001013214]
ENSRNOG00000042536	INTRON	2	6.01564e+07	0.621803	2	Pde4d	phosphodiesterase 4D; cAMP-specific (Pde4d); transcript variant 4; mRNA [Source:RefSeq mRNA;Acc:NM_001113334]
ENSRNOG00000042561	PROMTER	2	2.08164e+08	0.68087	19	Cks1b	CDC28 protein kinase regulatory subunit 1B (Cks1b); mRNA [Source:RefSeq mRNA;Acc:NM_001135749]
ENSRNOG00000042648	PROMTER	1	1.74398e+08	0.682814	7	N/A	N/A
ENSRNOG00000042681	PROMTER	4	5.80006e+07	0.655006	5	N/A	Uncharacterized protein [Source:UniProtKB/TrEMBL;Acc:F1LUY0]
ENSRNOG00000042711	EXON	11	9.00121e+07	0.660977	2	RGD1563782	RGD1563782 protein; Uncharacterized protein [Source:UniProtKB/TrEMBL;Acc:B2GNF1]
ENSRNOG00000042711	JUNCT	11	90012700	0.640583	5	RGD1563782	RGD1563782 protein; Uncharacterized protein [Source:UniProtKB/TrEMBL;Acc:B2GNF1]
ENSRNOG00000042711	PROMTER	11	9.00185e+07	0.712418	16	RGD1563782	RGD1563782 protein; Uncharacterized protein [Source:UniProtKB/TrEMBL;Acc:B2GNF1]
ENSRNOG00000042711	UTR	11	9.00121e+07	0.660977	2	RGD1563782	RGD1563782 protein; Uncharacterized protein [Source:UniProtKB/TrEMBL;Acc:B2GNF1]
ENSRNOG00000042729	EXON	9	2.5962e+07	0.638196	2	Efhc1	EF-hand domain (C-terminal) containing 1 (Efhc1); mRNA [Source:RefSeq mRNA;Acc:NM_001122947]
ENSRNOG00000042729	INTRON	9	25952019	0.623914	2	Efhc1	EF-hand domain (C-terminal) containing 1 (Efhc1); mRNA [Source:RefSeq mRNA;Acc:NM_001122947]
ENSRNOG00000042729	JUNCT	9	25962526	0.660498	1	Efhc1	EF-hand domain (C-terminal) containing 1 (Efhc1); mRNA [Source:RefSeq mRNA;Acc:NM_001122947]
ENSRNOG00000042729	UTR	9	25962778	0.631223	1	Efhc1	EF-hand domain (C-terminal) containing 1 (Efhc1); mRNA [Source:RefSeq mRNA;Acc:NM_001122947]
ENSRNOG00000042908	PROMTER	5	129972481	0.619728	5	N/A	Protein LOC688875 [Source:UniProtKB/TrEMBL;Acc:D3ZCX4]
ENSRNOG00000042977	INTRON	2	2.07939e+08	0.665184	2	Mtx1	Metaxin 1 (Mtx1); mRNA [Source:RefSeq mRNA;Acc:NM_001100667]
ENSRNOG00000042985	INTRON	2	259049079	0.627024	1	Slc9b1	solute carrier family 9; subfamily B (NHA1; cation proton antiporter 1); member 1 (Slc9b1); mRNA [Source:RefSeq mRNA;Acc:NM_001173973]
ENSRNOG00000043094	INTRON	2	7.29113e+07	0.627218	6	Oxct1	3-oxoacid CoA transferase 1 (Oxct1); mRNA [Source:RefSeq mRNA;Acc:NM_001127580]
ENSRNOG00000043095	INTRON	2	2.06285e+08	0.689504	5	Etv3	ets variant 3 (Etv3); mRNA [Source:RefSeq mRNA;Acc:NM_001106450]
ENSRNOG00000043095	PROMTER	2	2.06274e+08	0.643091	6	Etv3	ets variant 3 (Etv3); mRNA [Source:RefSeq mRNA;Acc:NM_001106450]
ENSRNOG00000043110	EXON	8	131837588	0.717852	1	RGD1566368	Similar to Solute carrier family 6 (neurotransmitter transporter), member 20 [Source:RGD Symbol;Acc:1566368]
ENSRNOG00000043110	INTRON	8	1.31843e+08	0.717554	38	RGD1566368	Similar to Solute carrier family 6 (neurotransmitter transporter), member 20 [Source:RGD Symbol;Acc:1566368]
ENSRNOG00000043110	JUNCT	8	1.31835e+08	0.742759	4	RGD1566368	Similar to Solute carrier family 6 (neurotransmitter transporter), member 20 [Source:RGD Symbol;Acc:1566368]
ENSRNOG00000043110	PROMTER	8	131867618	0.726451	24	RGD1566368	Similar to Solute carrier family 6 (neurotransmitter transporter), member 20 [Source:RGD Symbol;Acc:1566368]
ENSRNOG00000043140	EXON	11	9.14369e+07	0.737691	12	Vpreb1	pre-B lymphocyte 1 (Vpreb1); mRNA [Source:RefSeq mRNA;Acc:NM_001108845]
ENSRNOG00000043140	INTRON	11	9.14866e+07	0.709124	213	Vpreb1	pre-B lymphocyte 1 (Vpreb1); mRNA [Source:RefSeq mRNA;Acc:NM_001108845]
ENSRNOG00000043140	JUNCT	11	9.14427e+07	0.75109	26	Vpreb1	pre-B lymphocyte 1 (Vpreb1); mRNA [Source:RefSeq mRNA;Acc:NM_001108845]
ENSRNOG00000043140	UTR	11	91396072	0.732706	2	Vpreb1	pre-B lymphocyte 1 (Vpreb1); mRNA [Source:RefSeq mRNA;Acc:NM_001108845]
ENSRNOG00000043259	PROMTER	10	6.30116e+07	0.654774	7	N/A	N/A
ENSRNOG00000043294	PROMTER	4	2.47272e+08	0.651677	4	N/A	Uncharacterized protein [Source:UniProtKB/TrEMBL;Acc:F1LTW2]
ENSRNOG00000043414	INTRON	2	2.06197e+08	0.650178	2	Fcrl5	Fc receptor-like 5 [Source:MGI Symbol;Acc:MGI:3053558]
ENSRNOG00000043414	PROMTER	2	2.0618e+08	0.675756	9	Fcrl5	Fc receptor-like 5 [Source:MGI Symbol;Acc:MGI:3053558]
ENSRNOG00000044385	PROMTER	6	3.99554e+07	0.653027	6	5S_rRNA	5S ribosomal RNA [Source:RFAM;Acc:RF00001]
ENSRNOG00000045628	PROMTER	11	9.0068e+07	0.718609	20	N/A	N/A
ENSRNOG00000045660	PROMTER	7	5.37763e+07	0.639518	6	N/A	Uncharacterized protein [Source:UniProtKB/TrEMBL;Acc:M0R530]
ENSRNOG00000045683	PROMTER	10	4.87771e+07	0.644621	6	N/A	Uncharacterized protein [Source:UniProtKB/TrEMBL;Acc:D4A7W8]
ENSRNOG00000045738	INTRON	5	124151624	0.635378	1	Ak4	adenylate kinase 4 (Ak4); mRNA [Source:RefSeq mRNA;Acc:NM_017135]
ENSRNOG00000045752	PROMTER	1	173722909	0.633134	1	Rrm1	ribonucleotide reductase M1 (Rrm1); mRNA [Source:RefSeq mRNA;Acc:NM_001013236]
ENSRNOG00000045755	PROMTER	11	9.21977e+07	0.695212	8	5S_rRNA	5S ribosomal RNA [Source:RFAM;Acc:RF00001]
ENSRNOG00000045770	PROMTER	11	89383236	0.673408	7	Hira	HIR histone cell cycle regulation defective homolog A (S. cerevisiae) (Hira); mRNA [Source:RefSeq mRNA;Acc:NM_001135760]
ENSRNOG00000045953	PROMTER	X	1.30079e+08	0.626532	2	RGD1563975	similar to testis expressed sequence 13B (RGD1563975); mRNA [Source:RefSeq mRNA;Acc:NM_001195270]
ENSRNOG00000046010	PROMTER	11	89528469	0.647494	4	N/A	N/A
ENSRNOG00000046120	PROMTER	3	177210232	0.620078	1	Uchl3	ubiquitin carboxyl-terminal esterase L3 (ubiquitin thiolesterase) (Uchl3); mRNA [Source:RefSeq mRNA;Acc:NM_001110165]
ENSRNOG00000046130	INTRON	4	5.46715e+07	0.646921	24	N/A	Uncharacterized protein [Source:UniProtKB/TrEMBL;Acc:F1LRA6]
ENSRNOG00000046188	PROMTER	1	1.74894e+08	0.654653	4	Olr115	olfactory receptor 115 (Olr115); mRNA [Source:RefSeq mRNA;Acc:NM_001000152]
ENSRNOG00000046191	EXON	8	85352489	0.634178	1	Mb21d1	Mab-21 domain containing 1 [Source:RGD Symbol;Acc:1586939]
ENSRNOG00000046191	INTRON	8	8.53478e+07	0.672804	4	Mb21d1	Mab-21 domain containing 1 [Source:RGD Symbol;Acc:1586939]
ENSRNOG00000046191	PROMTER	8	8.53582e+07	0.660277	7	Mb21d1	Mab-21 domain containing 1 [Source:RGD Symbol;Acc:1586939]
ENSRNOG00000046257	INTRON	8	1.26939e+08	0.707499	3	Ctdspl	CTD (carboxy-terminal domain; RNA polymerase II; polypeptide A) small phosphatase-like (Ctdspl); mRNA [Source:RefSeq mRNA;Acc:NM_001106865]
ENSRNOG00000046257	JUNCT	8	126939711	0.626777	1	Ctdspl	CTD (carboxy-terminal domain; RNA polymerase II; polypeptide A) small phosphatase-like (Ctdspl); mRNA [Source:RefSeq mRNA;Acc:NM_001106865]
ENSRNOG00000046258	INTRON	11	87988500	0.703085	10	B3gnt5	UDP-GlcNAc:betaGal beta-1;3-N-acetylglucosaminyltransferase 5 (B3gnt5); mRNA [Source:RefSeq mRNA;Acc:NM_053932]
ENSRNOG00000046258	PROMTER	11	8.7998e+07	0.692039	18	B3gnt5	UDP-GlcNAc:betaGal beta-1;3-N-acetylglucosaminyltransferase 5 (B3gnt5); mRNA [Source:RefSeq mRNA;Acc:NM_053932]
ENSRNOG00000046279	PROMTER	6	5.24862e+07	0.640151	5	N/A	N/A
ENSRNOG00000046283	EXON	11	8.58239e+07	0.622323	3	Tmem41a	transmembrane protein 41a (Tmem41a); mRNA [Source:RefSeq mRNA;Acc:NM_001100805]
ENSRNOG00000046283	PROMTER	11	85816222	0.621716	1	Tmem41a	transmembrane protein 41a (Tmem41a); mRNA [Source:RefSeq mRNA;Acc:NM_001100805]
ENSRNOG00000046283	UTR	11	85824048	0.61566	1	Tmem41a	transmembrane protein 41a (Tmem41a); mRNA [Source:RefSeq mRNA;Acc:NM_001100805]
ENSRNOG00000046294	INTRON	20	6357506	0.620984	1	RGD1624210	similar to butyrophilin-like 7 (RGD1624210); mRNA [Source:RefSeq mRNA;Acc:NM_001166354]
ENSRNOG00000046331	INTRON	10	6.28503e+07	0.659526	3	N/A	Uncharacterized protein [Source:UniProtKB/TrEMBL;Acc:M0R5L4]
ENSRNOG00000046331	PROMTER	10	6.28531e+07	0.676006	7	N/A	Uncharacterized protein [Source:UniProtKB/TrEMBL;Acc:M0R5L4]
ENSRNOG00000046358	PROMTER	8	1.29555e+08	0.699515	10	5S_rRNA	5S ribosomal RNA [Source:RFAM;Acc:RF00001]
ENSRNOG00000046598	EXON	10	4.87444e+07	0.650921	10	Tmsb4x	thymosin; beta 4; X chromosome [Source:MGI Symbol;Acc:MGI:99510]
ENSRNOG00000046598	INTRON	10	4.87351e+07	0.648816	48	Tmsb4x	thymosin; beta 4; X chromosome [Source:MGI Symbol;Acc:MGI:99510]
ENSRNOG00000046598	JUNCT	10	48720995	0.650716	4	Tmsb4x	thymosin; beta 4; X chromosome [Source:MGI Symbol;Acc:MGI:99510]
ENSRNOG00000046598	UTR	10	48707959	0.678284	1	Tmsb4x	thymosin; beta 4; X chromosome [Source:MGI Symbol;Acc:MGI:99510]
ENSRNOG00000046644	PROMTER	3	178622473	0.641687	3	Slmo2	slowmo homolog 2 (Drosophila) (Slmo2); mRNA [Source:RefSeq mRNA;Acc:NM_001009543]
ENSRNOG00000046736	PROMTER	11	8.8068e+07	0.689307	4	Olr1567	olfactory receptor 1567 (Olr1567); mRNA [Source:RefSeq mRNA;Acc:NM_001000043]
ENSRNOG00000046887	PROMTER	20	16298483	0.640417	2	rno-mir-32	rno-mir-327 [Source:miRBase;Acc:MI0000600]
ENSRNOG00000046981	PROMTER	11	8.96179e+07	0.664664	5	Gp1bb	glycoprotein Ib (platelet); beta polypeptide (Gp1bb); mRNA [Source:RefSeq mRNA;Acc:NM_053930]
ENSRNOG00000047229	PROMTER	1	1.74037e+08	0.629833	2	Trim68	Tripartite motif containing 68 [Source:RGD Symbol;Acc:1593867]
ENSRNOG00000047345	INTRON	11	8.86839e+07	0.687308	83	N/A	Uncharacterized protein [Source:UniProtKB/TrEMBL;Acc:E9PSU8]
ENSRNOG00000047345	JUNCT	11	88692525	0.634141	1	N/A	Uncharacterized protein [Source:UniProtKB/TrEMBL;Acc:E9PSU8]
ENSRNOG00000047345	PROMTER	11	8.8672e+07	0.689179	103	N/A	Uncharacterized protein [Source:UniProtKB/TrEMBL;Acc:E9PSU8]
ENSRNOG00000047394	INTRON	11	8.94223e+07	0.728629	13	Ufd1l	ubiquitin fusion degradation 1 like (yeast) (Ufd1l); mRNA [Source:RefSeq mRNA;Acc:NM_053418]
ENSRNOG00000047394	JUNCT	11	89417332	0.661418	1	Ufd1l	ubiquitin fusion degradation 1 like (yeast) (Ufd1l); mRNA [Source:RefSeq mRNA;Acc:NM_053418]
ENSRNOG00000047394	PROMTER	11	8.94345e+07	0.744036	10	Ufd1l	ubiquitin fusion degradation 1 like (yeast) (Ufd1l); mRNA [Source:RefSeq mRNA;Acc:NM_053418]
ENSRNOG00000047455	INTRON	6	6.19726e+07	0.651909	9	Cdhr3	cadherin-related family member 3 [Source:MGI Symbol;Acc:MGI:1916014]
ENSRNOG00000047457	INTRON	8	1.29478e+08	0.723483	26	Vipr1	vasoactive intestinal peptide receptor 1 [Source:MGI Symbol;Acc:MGI:109272]
ENSRNOG00000047457	JUNCT	8	1.29489e+08	0.699496	4	Vipr1	vasoactive intestinal peptide receptor 1 [Source:MGI Symbol;Acc:MGI:109272]
ENSRNOG00000047457	PROMTER	8	1.29462e+08	0.715887	17	Vipr1	vasoactive intestinal peptide receptor 1 [Source:MGI Symbol;Acc:MGI:109272]
ENSRNOG00000047472	INTRON	10	6.70183e+07	0.655284	8	Suz12	suppressor of zeste 12 homolog (Drosophila) [Source:MGI Symbol;Acc:MGI:1261758]
ENSRNOG00000047472	JUNCT	10	67027189	0.651826	2	Suz12	suppressor of zeste 12 homolog (Drosophila) [Source:MGI Symbol;Acc:MGI:1261758]
ENSRNOG00000047528	PROMTER	1	1.74355e+08	0.660322	11	Olr72	olfactory receptor 72 (Olr72); mRNA [Source:RefSeq mRNA;Acc:NM_001001284]
ENSRNOG00000047593	PROMTER	8	1.31165e+08	0.650655	6	N/A	N/A
ENSRNOG00000047699	EXON	11	93463966	0.723408	1	Snai2	snail family zinc finger 2 (Snai2); mRNA [Source:RefSeq mRNA;Acc:NM_013035]
ENSRNOG00000047699	INTRON	11	9.34646e+07	0.696358	2	Snai2	snail family zinc finger 2 (Snai2); mRNA [Source:RefSeq mRNA;Acc:NM_013035]
ENSRNOG00000047699	PROMTER	11	9.34679e+07	0.683615	19	Snai2	snail family zinc finger 2 (Snai2); mRNA [Source:RefSeq mRNA;Acc:NM_013035]
ENSRNOG00000047706	PROMTER	20	5.88527e+06	0.63716	7	RT1-A3	Uncharacterized protein [Source:UniProtKB/TrEMBL;Acc:D3ZKH0]
ENSRNOG00000047853	EXON	8	129533438	0.806028	1	Deb1	differentially expressed in B16F10 1 [Source:MGI Symbol;Acc:MGI:1349474]
ENSRNOG00000047853	INTRON	8	129532394	0.823383	1	Deb1	differentially expressed in B16F10 1 [Source:MGI Symbol;Acc:MGI:1349474]
ENSRNOG00000047853	PROMTER	8	1.29531e+08	0.790045	2	Deb1	differentially expressed in B16F10 1 [Source:MGI Symbol;Acc:MGI:1349474]
ENSRNOG00000047853	UTR	8	129533438	0.806028	1	Deb1	differentially expressed in B16F10 1 [Source:MGI Symbol;Acc:MGI:1349474]
ENSRNOG00000047873	PROMTER	8	1.29527e+08	0.702345	5	Sec22c	SEC22 vesicle trafficking protein homolog C (S. cerevisiae) [Source:MGI Symbol;Acc:MGI:2447871]
ENSRNOG00000047894	PROMTER	11	8.58053e+07	0.628154	5	Liph	lipase; member H (Liph); mRNA [Source:RefSeq mRNA;Acc:NM_001044279]
ENSRNOG00000047980	PROMTER	9	26249356	0.646616	2	N/A	Protein LOC100912963 [Source:UniProtKB/TrEMBL;Acc:M0RB95]
ENSRNOG00000048009	INTRON	9	7.37976e+07	0.721046	9	N/A	Uncharacterized protein [Source:UniProtKB/TrEMBL;Acc:M0R470]
ENSRNOG00000048009	PROMTER	9	7.38093e+07	0.687835	13	N/A	Uncharacterized protein [Source:UniProtKB/TrEMBL;Acc:M0R470]
ENSRNOG00000048074	PROMTER	2	2.0642e+08	0.706511	14	N/A	N/A
ENSRNOG00000048195	INTRON	15	8552242	0.635311	4	Nudt13	nudix (nucleoside diphosphate linked moiety X)-type motif 13 (Nudt13); mRNA [Source:RefSeq mRNA;Acc:NM_001127636]
ENSRNOG00000048403	PROMTER	1	200088371	0.614221	1	N/A	N/A
ENSRNOG00000048423	PROMTER	11	8.83168e+07	0.655722	8	Olr1567	olfactory receptor 1567 (Olr1567); mRNA [Source:RefSeq mRNA;Acc:NM_001000043]
ENSRNOG00000048453	PROMTER	10	6.67015e+07	0.635757	6	N/A	Uncharacterized protein [Source:UniProtKB/TrEMBL;Acc:M0R3N3]
ENSRNOG00000048582	PROMTER	1	1.75427e+08	0.675699	9	Olr145	olfactory receptor 145 (Olr145); mRNA [Source:RefSeq mRNA;Acc:NM_001000545]
ENSRNOG00000048697	PROMTER	9	26439209	0.623966	1	N/A	N/A
ENSRNOG00000048810	PROMTER	1	1.74616e+08	0.636213	2	Olr91	olfactory receptor 91 (Olr91); mRNA [Source:RefSeq mRNA;Acc:NM_001000139]
ENSRNOG00000048814	PROMTER	9	26259632	0.619443	1	N/A	Uncharacterized protein [Source:UniProtKB/TrEMBL;Acc:M0RDW1]
ENSRNOG00000048861	INTRON	11	8.94035e+07	0.684635	3	2510002D24	RIKEN cDNA 2510002D24 gene [Source:MGI Symbol;Acc:MGI:1919557]
ENSRNOG00000048861	PROMTER	11	8.94129e+07	0.670753	6	2510002D24	RIKEN cDNA 2510002D24 gene [Source:MGI Symbol;Acc:MGI:1919557]
ENSRNOG00000048866	PROMTER	1	1.74171e+08	0.653739	6	N/A	Protein LOC684170 [Source:UniProtKB/TrEMBL;Acc:D4A0N1]
ENSRNOG00000048889	PROMTER	11	8.78823e+07	0.729383	4	rno-mir-63	rno-mir-6323 [Source:miRBase;Acc:MI0021847]
ENSRNOG00000049053	INTRON	7	5.48289e+07	0.619271	2	Glipr1l2	GLI pathogenesis-related 1 like 2 [Source:RGD Symbol;Acc:1310205]
ENSRNOG00000049053	PROMTER	7	5.48532e+07	0.675402	7	Glipr1l2	GLI pathogenesis-related 1 like 2 [Source:RGD Symbol;Acc:1310205]
ENSRNOG00000049054	EXON	6	51652389	0.722657	1	Ntsr2	neurotensin receptor 2 (Ntsr2); mRNA [Source:RefSeq mRNA;Acc:NM_022695]
ENSRNOG00000049054	INTRON	6	5.16502e+07	0.67577	17	Ntsr2	neurotensin receptor 2 (Ntsr2); mRNA [Source:RefSeq mRNA;Acc:NM_022695]
ENSRNOG00000049054	JUNCT	6	51651525	0.677183	2	Ntsr2	neurotensin receptor 2 (Ntsr2); mRNA [Source:RefSeq mRNA;Acc:NM_022695]
ENSRNOG00000049054	PROMTER	6	51642014	0.647311	2	Ntsr2	neurotensin receptor 2 (Ntsr2); mRNA [Source:RefSeq mRNA;Acc:NM_022695]
ENSRNOG00000049084	PROMTER	9	3.33685e+07	0.668718	5	N/A	N/A
ENSRNOG00000049115	PROMTER	8	1.32348e+08	0.663453	2	Ccr5	C-C chemokine receptor type 5 [Source:RefSeq peptide;Acc:NP_446412]
ENSRNOG00000049128	EXON	8	129563068	0.690278	1	Nktr	Natural killer cell triggering receptor [Source:RGD Symbol;Acc:2321593]
ENSRNOG00000049128	INTRON	8	1.29557e+08	0.698137	15	Nktr	Natural killer cell triggering receptor [Source:RGD Symbol;Acc:2321593]
ENSRNOG00000049128	JUNCT	8	129562846	0.698968	1	Nktr	Natural killer cell triggering receptor [Source:RGD Symbol;Acc:2321593]
ENSRNOG00000049281	EXON	2	2.07936e+08	0.686922	2	Gba	glucosidase; beta; acid (Gba); mRNA [Source:RefSeq mRNA;Acc:NM_001127639]
ENSRNOG00000049281	INTRON	2	207932912	0.75695	2	Gba	glucosidase; beta; acid (Gba); mRNA [Source:RefSeq mRNA;Acc:NM_001127639]
ENSRNOG00000049281	JUNCT	2	2.07933e+08	0.721385	7	Gba	glucosidase; beta; acid (Gba); mRNA [Source:RefSeq mRNA;Acc:NM_001127639]
ENSRNOG00000049281	PROMTER	2	2.07926e+08	0.669223	4	Gba	glucosidase; beta; acid (Gba); mRNA [Source:RefSeq mRNA;Acc:NM_001127639]
ENSRNOG00000049281	UTR	2	207936692	0.732098	1	Gba	glucosidase; beta; acid (Gba); mRNA [Source:RefSeq mRNA;Acc:NM_001127639]
ENSRNOG00000049378	INTRON	4	247615799	0.65449	1	Dennd5b	DENN/MADD domain containing 5B [Source:MGI Symbol;Acc:MGI:2444273]
ENSRNOG00000049424	PROMTER	1	175139457	0.616729	1	Hbb	hemoglobin; beta (Hbb); mRNA [Source:RefSeq mRNA;Acc:NM_033234]
ENSRNOG00000049487	INTRON	1	2.28502e+08	0.668442	5	N/A	Uncharacterized protein C11orf85 homolog [Source:UniProtKB/Swiss-Prot;Acc:Q6AYM7]
ENSRNOG00000049513	PROMTER	2	2.08147e+08	0.66334	6	Lenep	lens epithelial protein (Lenep); mRNA [Source:RefSeq mRNA;Acc:NM_053614]
ENSRNOG00000049574	PROMTER	1	172128074	0.613259	1	rno-mir-31	rno-mir-3102 [Source:miRBase;Acc:MI0021836]
ENSRNOG00000049651	EXON	X	132591269	0.640045	1	N/A	N/A
ENSRNOG00000049651	PROMTER	X	132591367	0.663597	1	N/A	N/A
ENSRNOG00000049682	PROMTER	X	127888516	0.62383	2	N/A	N/A
ENSRNOG00000049771	INTRON	20	1.59982e+07	0.658907	3	Gstt1	glutathione S-transferase theta 1 (Gstt1); mRNA [Source:RefSeq mRNA;Acc:NM_053293]
ENSRNOG00000049856	INTRON	16	19405765	0.675279	4	Zfp961	Zinc finger protein 961 [Source:RGD Symbol;Acc:2321741]
ENSRNOG00000049887	PROMTER	1	1.39042e+08	0.675425	18	N/A	N/A
ENSRNOG00000049997	INTRON	6	1.36681e+08	0.637219	3	Ppp4r4	serine/threonine-protein phosphatase 4 regulatory subunit 4 [Source:RefSeq peptide;Acc:NP_001128104]
ENSRNOG00000049997	JUNCT	6	1.36675e+08	0.635665	2	Ppp4r4	serine/threonine-protein phosphatase 4 regulatory subunit 4 [Source:RefSeq peptide;Acc:NP_001128104]
ENSRNOG00000049997	PROMTER	6	136616416	0.6137	1	Ppp4r4	serine/threonine-protein phosphatase 4 regulatory subunit 4 [Source:RefSeq peptide;Acc:NP_001128104]
ENSRNOG00000050000	PROMTER	11	8.91933e+07	0.645661	4	Iglc2	immunoglobulin lambda constant 2 [Source:MGI Symbol;Acc:MGI:99547]
ENSRNOG00000050019	PROMTER	3	178176091	0.621301	1	N/A	N/A
ENSRNOG00000050071	INTRON	11	8.94436e+07	0.651425	6	Cdc45	cell division cycle 45 (Cdc45); mRNA [Source:RefSeq mRNA;Acc:NM_001105866]
ENSRNOG00000050071	JUNCT	11	89452331	0.691266	1	Cdc45	cell division cycle 45 (Cdc45); mRNA [Source:RefSeq mRNA;Acc:NM_001105866]
ENSRNOG00000050071	PROMTER	11	8.9425e+07	0.731173	9	Cdc45	cell division cycle 45 (Cdc45); mRNA [Source:RefSeq mRNA;Acc:NM_001105866]
ENSRNOG00000050091	INTRON	11	93281225	0.644546	6	Efcab1	EF hand calcium binding domain 1 (Efcab1); mRNA [Source:RefSeq mRNA;Acc:NM_001106930]
ENSRNOG00000050091	JUNCT	11	9.32788e+07	0.652601	2	Efcab1	EF hand calcium binding domain 1 (Efcab1); mRNA [Source:RefSeq mRNA;Acc:NM_001106930]
ENSRNOG00000050091	PROMTER	11	9.32949e+07	0.712701	14	Efcab1	EF hand calcium binding domain 1 (Efcab1); mRNA [Source:RefSeq mRNA;Acc:NM_001106930]
ENSRNOG00000050111	EXON	6	38457432	0.721719	2	Cenpo	Centromere protein O [Source:RGD Symbol;Acc:1590328]
ENSRNOG00000050111	INTRON	6	3.84624e+07	0.701071	13	Cenpo	Centromere protein O [Source:RGD Symbol;Acc:1590328]
ENSRNOG00000050111	JUNCT	6	38458379	0.75163	1	Cenpo	Centromere protein O [Source:RGD Symbol;Acc:1590328]
ENSRNOG00000050132	PROMTER	1	1.74496e+08	0.647352	4	Olr83	olfactory receptor 83 (Olr83); mRNA [Source:RefSeq mRNA;Acc:NM_001000136]
ENSRNOG00000050164	PROMTER	1	175204796	0.635562	1	Olr130	olfactory receptor 130 (Olr130); mRNA [Source:RefSeq mRNA;Acc:NM_001001272]
ENSRNOG00000050172	PROMTER	11	8.59245e+07	0.639132	4	Thpo	thrombopoietin (Thpo); mRNA [Source:RefSeq mRNA;Acc:NM_031133]
ENSRNOG00000050206	INTRON	1	2.243e+08	0.657994	56	Shank2	SH3 and multiple ankyrin repeat domains 2 (Shank2); transcript variant 1; mRNA [Source:RefSeq mRNA;Acc:NM_201350]
ENSRNOG00000050340	PROMTER	8	131809078	0.752274	8	N/A	N/A
ENSRNOG00000050344	PROMTER	10	6.27693e+07	0.634947	11	N/A	N/A
ENSRNOG00000050398	PROMTER	7	1.13687e+08	0.646707	2	N/A	N/A
ENSRNOG00000050404	PROMTER	3	177376448	0.646702	1	Pmepa1	prostate transmembrane protein; androgen induced 1 (Pmepa1); mRNA [Source:RefSeq mRNA;Acc:NM_001107807]
ENSRNOG00000050410	INTRON	20	1.62702e+07	0.674905	5	Snrpd3	Small nuclear ribonucleoprotein D3 [Source:RGD Symbol;Acc:1597573]
ENSRNOG00000050512	PROMTER	10	9622657	0.614192	1	Mir3568	rno-mir-3568 [Source:miRBase;Acc:MI0015436]
ENSRNOG00000050553	EXON	6	52313833	0.622145	1	Atp6v1c2	ATPase; H+ transporting; lysosomal V1 subunit C2 [Source:MGI Symbol;Acc:MGI:1916025]
ENSRNOG00000050553	INTRON	6	52312460	0.643934	1	Atp6v1c2	ATPase; H+ transporting; lysosomal V1 subunit C2 [Source:MGI Symbol;Acc:MGI:1916025]
ENSRNOG00000050657	PROMTER	10	67063585	0.617894	1	Crlf3	cytokine receptor-like factor 3 [Source:RefSeq peptide;Acc:NP_001162083]
ENSRNOG00000050732	PROMTER	1	232544952	0.631011	1	N/A	N/A
ENSRNOG00000050857	INTRON	16	6.4337e+07	0.673987	54	Fut10	fucosyltransferase 10 (Fut10); mRNA [Source:RefSeq mRNA;Acc:NM_001012360]
ENSRNOG00000050857	PROMTER	16	64362682	0.678441	5	Fut10	fucosyltransferase 10 (Fut10); mRNA [Source:RefSeq mRNA;Acc:NM_001012360]
ENSRNOG00000050869	EXON	11	9.20708e+07	0.712193	2	Cebpd	CCAAT/enhancer binding protein (C/EBP); delta (Cebpd); mRNA [Source:RefSeq mRNA;Acc:NM_013154]
ENSRNOG00000050869	PROMTER	11	92064630	0.671905	8	Cebpd	CCAAT/enhancer binding protein (C/EBP); delta (Cebpd); mRNA [Source:RefSeq mRNA;Acc:NM_013154]
ENSRNOG00000050869	UTR	11	9.20708e+07	0.712193	2	Cebpd	CCAAT/enhancer binding protein (C/EBP); delta (Cebpd); mRNA [Source:RefSeq mRNA;Acc:NM_013154]
ENSRNOG00000050932	INTRON	3	1.7423e+08	0.65235	10	Pfdn4	Prefoldin subunit 4 [Source:RGD Symbol;Acc:2324021]
ENSRNOG00000050932	JUNCT	3	1.74233e+08	0.629895	2	Pfdn4	Prefoldin subunit 4 [Source:RGD Symbol;Acc:2324021]
ENSRNOG00000050951	INTRON	10	6.72008e+07	0.652469	19	Rnf135	ring finger protein 135 (Rnf135); mRNA [Source:RefSeq mRNA;Acc:NM_001012010]
ENSRNOG00000050951	JUNCT	10	6.72018e+07	0.662389	3	Rnf135	ring finger protein 135 (Rnf135); mRNA [Source:RefSeq mRNA;Acc:NM_001012010]
ENSRNOG00000050951	PROMTER	10	6.71813e+07	0.639499	11	Rnf135	ring finger protein 135 (Rnf135); mRNA [Source:RefSeq mRNA;Acc:NM_001012010]
ENSRNOG00000050986	PROMTER	1	1.73848e+08	0.709369	3	N/A	Uncharacterized protein [Source:UniProtKB/TrEMBL;Acc:M0R630]
