# Supplementary material for: High Resolution Genomic Scans Reveal Genetic Architecture Controlling Alcohol Preference in Bidirectionally Selected Rat Model
Source: PLoS Genet. 2016 Aug 4;12(8):e1006178. doi: 10.1371/journal.pgen.1006178 (PMC4973992; doi:10.1371/journal.pgen.1006178)
Supplement: S2 Table — (XLS) [file pgen.1006178.s004.xls]

## Sheet: FINAL
S2 Table. Exonal SS that contained missense/non-synonymous mutations
ID	Chr	Position (Rnor 5)	Position (Rnor6)	Gene	Description	Strand	HAD1 HAD2	LAD1 LAD2	Codon HAD/LAD	AA HAD/LAD
1	1	171124488	164922201	Rnf169	Ring Figer Protein 169	-	T	C	gAc/gGc	D/G
2	1	173917304	167731871	Olr44	Olfactory receptor 44	-	T	G	Atc/Ctc	I/L
3	1	174146620	167970890	Olr53	Olfactory receptor 53	-	C	T	Gat/Aat	D/N
4	1	174483036	168309593	Olr82	Olfactory receptor 82	-	G	A	cCt/cTt	P/L
5	1	174483231	168309788			-	C	T	cGc/cAc	R/H
6	1	174870728	168702411	Olr113	Olfactory receptor 113	-	A	G	Tgg/Cgg	W/R
7	1	175087964	168930340	Olr128	Olfactory receptor 128	-	A	G	gTc/gCc	V/A
8	1	200019582	192959652	Rbbp6	Retinoblastoma Binding Protein 6	+	G	A	Gca/Aca	A/T
9	1	200021691	192961761			+	C	A	Ctt/Att	L/I
10	1	200023333	192963403			+	A	G	Ata/Gta	I/V
11	1	208921301	201888534	Cuzd1	CUB and zona pellucida-like domains 1	-	A	G	tTt/tCt	F/S
12	1	232886663	225938299	Incenp	Inner centromere protein	-	T	C	Aat/Gat	N/D
13	2	205544567	186146140	Dclk2	Doublecortin-like kinase 2	-	A	G	Tgt/Cgt	C/R
14	2	206529750	187124695	Pear1	Platelet endothelial aggregation receptor 1	-	A	G	aTg/aCg	M/T
15	2	206822659	187419642	Gpatch4	G patch domain containing 4	+	G	C	Ggg/Cgg	G/R
16	2	206872871	187469854	Iqgap3	IQ motif containing GTPase activating protein 3	+	A	G	cAt/cGt	H/R
17	2	206875644	187472627			+	A	G	cAa/cGa	Q/R
18	2	207184773	187782274	Slc25a44	solute carrier family 25; member 44	-	C	T	cGg/cAg	R/Q
19	2	243743805	225708211	Abca4	ATP-binding cassette; subfamily A (ABC1); member 4	+	G	C	cGg/cCg	R/P
20	2	243774946	225739304			+	A	G	Atc/Gtc	I/V
21	2	243796632	225760990			+	A	G	Atc/Gtc	I/V
22	2	243803584	225767942			+	A	G	Agc/Ggc	S/G
23	2	243803591	225767949			+	G	A	cGc/cAc	R/H
24	2	243891611	225856212	Dnttip2	Deoxynucleotidyltransferase; terminal; interacting protein 2	+	C	T	cCg/cTg	P/L
25	2	259016074	240496571	Slc9b2	Solute carrier family 9; subfamily B (NHA2; cation proton antiporter 2); member 2	+	T	C	cTg/cCg	L/P
26	2	259313089	240756239	Manba	mannosidase; beta A; lysosomal	+	C	T	tCg/tTg	S/L
27	2	259313274	240756424			+	C	A	Ctg/Atg	L/M
28	3	11830902	6472612	Col5a1	collagen alpha-1(V) chain precursor	+	G	A	Gta/Ata	V/I
29	3	12468087	7117985	Ralgds	Ral guanine nucleotide dissociation stimulator	+	C	T	Cac/Tac	H/Y
30	4	58585297	58832825	Podxl	Podocalyxin-like	-	C	T	aGc/aAc	S/N
31	5	79303075	75150032	Svep1	Sushi; von Willebrand factor type A; EGF and pentraxin domain-containing protein 1	-	C	T	gGa/gAa	G/E
32	5	79324081	75172455			-	G	A	gCt/gTt	A/V
33	5	79324303	75172677			-	C	T	aGa/aAa	R/K
34	5	79326420	75174794			-	T	C	Atc/Gtc	I/V
35	5	79399061	75247507			-	C	T	Gat/Aat	D/N
36	5	79399114	75247560			-	C	T	gGa/gAa	G/E
37	5	126675548	122807695	RGD1562532	Protein RGD1562532	-	A	C	Tat/Gat	Y/D
38	5	126719545	122852433	Oma1	zinc metallopeptidase homolog	+	G	A	cGg/cAg	R/Q
39	5	126719697	122852585			+	T	C	Ttt/Ctt	F/L
40	5	126719779	122852667			+	C	A	tCc/tAc	S/Y
41	5	126766957	122900141			+	A	T	gAc/gTc	D/V
42	5	128192318	124333453	C8b	complement component 8; beta polypeptide	+	T	A	Ttg/Atg	L/M
43	5	128192346	124333481			+	A	T	aAg/aTg	K/M
44	5	128196287	124337422			+	A	G	Aac/Gac	N/D
45	5	128209127	124350459	C8a	complement component 8; alpha polypeptide	-	T	C	aAa/aGa	K/R
46	5	128334956	124476405	RGD1564074	Protein RGD1564074	+	A	G	gAg/gGg	E/G
47	5	129939401	126092502	N/A	Uncharacterized protein	-	C	T	Gtg/Atg	V/M
48	5	130101299	126256262	Pars2	prolyl-tRNA synthetase 2; mitochondrial (putative)	+	A	G	cAc/cGc	H/R
49	5	130123325	126278288	Ttc4	tetratricopeptide repeat domain 4	-	A	G	Tac/Cac	Y/H
50	5	130161222	126316185	Mroh7	maestro heat-like repeat-containing protein family member 7	-	A	G	gTg/gCg	V/A
51	5	130180931	126336326	Fam151a	Family with sequence similarity 151; member A	+	A	G	tAt/tGt	Y/C
52	5	151286347	147566493	Zbtb8a	Zinc finger and BTB domain containing 8a	-	T	C	Atc/Gtc	I/V
53	6	38458120	28652043	Cenpo	Centromere protein O	-	G	A	Ctc/Ttc	L/F
54	6	51652389	41923481	Ntsr2	Neurotensin receptor 2	+	C	T	aCg/aTg	T/M
55	6	121017463	111738051	Adck1	aarF domain containing kinase 1	+	A	G	Acc/Gcc	T/A
56	7	112628634	112692540	Fam135b	Family with sequence similarity 135, member B	-	A	T	Tcc/Acc	S/T
57	7	112628837	112692743			-	C	A	gGc/gTc	G/V
58	7	112629323	112693229			-	T	C	gAt/gGt	D/G
59	7	112961657	113024440	Col22a1	collagen; type XXII; alpha 1	-	G	C	gaC/gaG	D/E
60	7	120123497	120132229	Sh3bp1	SH3-domain binding protein 1	+	T	G	caT/caG	H/Q
61	7	120125076	120133808			+	T	C	gTg/gCg	V/A
62	7	120125513	120134245			+	A	C	Aca/Cca	T/P
63	7	120125547	120134279			+	C	G	aCc/aGc	T/S
64	7	120181905	120190221	TRIOBP	TRIO and F-actin-binding protein	+	C	T	gCc/gTc	A/V
65	7	120582736	120589906	Maff	v-maf avian musculoaponeurotic fibrosarcoma oncogene homolog F	+	G	A	Gtg/Atg	V/M
66	8	85073728	85509249	Gsta4	glutathione S-transferase alpha 4	+	G	C	Gaa/Caa	E/Q
67	8	126964567	127747438	Vill	villin-like	+	A	C	aAg/aCg	K/T
68	8	127231666	128024905	Myd88	myeloid differentiation primary response 88	-	C	T	aGt/aAt	S/N
69	8	127426810	128220553	Scn5a	sodium channel; voltage-gated; type V; alpha subunit	-	T	C	cAt/cGt	H/R
70	8	129285954	130093693	Trak1	trafficking protein; kinesin binding 1	+	A	C	Aca/Cca	T/P
71	8	129582151	130402316	Zbtb47	Zinc Finger And BTB Domain Containing 47	+	C	T	Ccc/Tcc	P/S
72	8	129639992	130462083	Ccdc13	coiled-coil domain containing 13	-	T	C	Act/Gct	T/A
73	8	130946154	131791112	Topaz1	Testis- and ovary-specific PAZ domain-containing protein 1	+	A	G	Aac/Gac	N/D
74	8	130966954	131811912			+	A	C	Acc/Ccc	T/P
75	8	131102686	131947644	Zfp167	zinc finger protein 167	+	A	G	cAg/cGg	Q/R
76	8	131163487	132008690	Zfp105	zinc finger protein 105	+	A	G	gAa/gGa	E/G
77	8	131251087	132096267	Kif15	kinesin family member 15	+	A	G	Agg/Ggg	R/G
78	8	131665887	132513187	Lars2	leucyl-tRNA synthetase 2; mitochondrial	+	G	A	aGa/aAa	R/K
79	8	131706672	132553972	Limd1	LIM domains containing 1	+	C	G	Cct/Gct	P/A
80	8	131941139	132788439	Lztfl1	leucine zipper transcription factor-like 1	-	G	T	gCt/gAt	A/D
81	9	118637218	119181882	Tgif1	TGFB-induced factor homeobox 1	-	G	A	Ccc/Tcc	P/S
82	10	48442864	48654495	Ncor1	nuclear receptor corepressor 1	-	C	T	Gta/Ata	V/I
83	10	48697436	48914476	Trpv2	transient receptor potential cation channel; subfamily V; member 2	+	C	T	cCg/cTg	P/L
84	10	48706083	48923123			+	T	C	gTt/gCt	V/A
85	10	51466440	51710247	Myocd	myocardin	-	G	C	gCa/gGa	A/G
86	11	85823889	82740577	Tmem41a	transmembrane protein 41a	+	G	A	Ggc/Agc	G/S
87	11	86056272	82976825	Ehhadh	enoyl-CoA; hydratase/3-hydroxyacyl CoA dehydrogenase	+	A	G	aAa/aGa	K/R
88	11	86605316	83530888	Ephb3	Eph receptor B3	-	T	C	Agg/Ggg	R/G
89	11	87545281	84480975	Abcc5	ATP-binding cassette; subfamily C (CFTR/MRP); member 5 (Abcc5)	+	G	A	Gcc/Acc	A/T
90	11	87574905	84510631	Cyp2ab1	Cytochrome P450, family 2, subfamily ab, polypeptide 1	+	T	C	Tct/Cct	S/P
91	11	87577492	84513218			+	T	G	gTg/gGg	V/G
92	11	87695566	84633418	Klhl24	kelch-like protein 24	-	C	T	atG/atA	M/I
93	11	87808522	84746095	Klhl6	kelch-like family member 6	+	C	G	ttC/ttG	F/L
94	11	88036431	84977645	Lamp3	lysosomal-associated membrane protein 3	+	G	A	Gaa/Aaa	E/K
95	11	89617959	86517967	Sept5	septin 5	+	T	C	tTc/tCc	F/S
96	11	89619695	86519703			+	T	G	Tcg/Gcg	S/A
97	11	90638548	87585926	Med15	mediator complex subunit 15	-	C	G	aGc/aCc	S/T
98	11	90751405	87698960	Klhl22	kelch-like family member 22	+	T	A	gTg/gAg	V/E
99	11	90936782	87880917	Pi4ka	phosphatidylinositol 4-kinase; catalytic; alpha	+	T	G	tTc/tGc	F/C
100	11	91030942	87976122	Tmem191c	Transmembrane protein 191C	-	C	T	Ggt/Agt	G/S
101	11	91444866	88389688	Igll1	immunoglobulin lambda-like polypeptide 1	+	A	T	caA/caT	Q/H
102	11	91444879	88389701			+	G	A	Gag/Aag	E/K
103	11	91446465	88391287			+	G	A	Gtg/Atg	V/M
104	11	91797791	88742167	Fgd4	FYVE; RhoGEF and PH domain-containing protein 4	+	G	C	caG/caC	Q/H
105	11	91797815	88742191			+	T	G	aaT/aaG	N/K
106	11	91797976	88742352			+	A	T	gAa/gTa	E/V
107	11	91798039	88742415			+	C	G	tCt/tGt	S/C
108	11	92078959	89017209	Spidr	scaffolding protein involved in DNA repair	-	C	T	cGg/cAg	R/Q
109	11	92078996	89017246			-	G	C	Cat/Gat	H/D
110	13	72091810	67126371	Pla2g4a	phospholipase A2; group IVA (cytosolic; calcium-dependent)	-	T	C	cAg/cGg	Q/R
111	16	19364383	19507765	Cyp4f18	cytochrome P450; family 4; subfamily f; polypeptide 18	+	A	G	cAc/cGc	H/R
112	16	19369349	19512731			+	T	C	Tat/Cat	Y/H
113	16	19599586	19739481	Myo9b	myosin IXb (Myo9b); transcript variant 3; mRNA	+	A	C	Aag/Cag	K/Q
114	16	19609297	19749192			+	A	G	Aca/Gca	T/A
115	19	69410182	58715420	Pcnxl2	Pecanex-Like 2 (Drosophila)	-	C	T	Gtt/Att	V/I
116	20	6147223	4067085	RT1-Ba	RT1 class II; locus Ba	-	A	T	tTt/tAt	F/Y
117	20	6147226	4067088			-	G	A	aCt/aTt	T/I
118	20	6147227	4067089			-	T	C	Act/Gct	T/A
119	20	6147274	4067136			-	G	A	gCg/gTg	A/V
120	20	6225149	4145011	Btnl2	butyrophilin-like 2 (MHC class II associated)	+	G	A	Ggt/Agt	G/S
121	20	6246414	4167058	Btnl3	butyrophilin-like 3 (Btnl3);	+	C	T	gCt/gTt	A/V
122	20	6246521	4167165			+	T	G	Tgg/Ggg	W/G
123	20	6246531	4167175			+	G	T	cGt/cTt	R/L
124	20	7147442	5074512	Ly6g6f	lymphocyte antigen 6 complex; locus G6F	-	G	A	Cgg/Tgg	R/W
125	20	14461424	12298732	Col18a1	collagen; type XVIII; alpha 1	+	T	G	aaT/aaG	N/K
126	20	14467432	12304807			+	T	G	gaT/gaG	D/E
127	20	16016952	13827267	Ddt	D-dopachrome tautomerase	+	A	C	Ata/Cta	I/L
