# Supplementary material for: High Resolution Genomic Scans Reveal Genetic Architecture Controlling Alcohol Preference in Bidirectionally Selected Rat Model
Source: PLoS Genet. 2016 Aug 4;12(8):e1006178. doi: 10.1371/journal.pgen.1006178 (PMC4973992; doi:10.1371/journal.pgen.1006178)
Supplement: S3 Table — (XLSX) [file pgen.1006178.s005.xlsx]

## Sheet: 工作表1
S3 Table. Neural genes with SS in transcription factor (TF) binding sites of the promoters.
Chr	Genomic position	Description	Gene	Strand	CpG site	Putative TF binding sites		HAD		LAD		Rnor_5.0 (Norway rat)
					(HAD/LAD)	HAD	LAD	NT	Allele freq	NT	Allele freq	NT
1	175039493	Olfactory receptor 125	Olr125	-		c-Fos	C/EBPbeta; C/EBPalpha; c-Fos	T	0.056391	A	0.842857	T
6	52194352	Potassium voltage-gated channel; subfamily F; member 1	Kcnf1	-	AG/CG	c-Fos	N/A	A	0.81579	C	0.042857	C
6	52194363					c-Fos	DBP	A	0.759399	C	0.046429	C
6	52196175				TG/CG	c-Fos	N/A	T	0.763158	C	0.057143	C
7	50654603	Synaptotagmin I	Syt1	-		N/A	USF-1; GR	A	0.781955	G	0.185714	A
7	50654863			-	TG/CG	N/A	USF-1	C	0.721805	T	0.182143	C
8	84913563	Glial cells missing homolog 1 (Drosophila)	Gcm1	+		N/A	c-Fos	T	0.770677	C	0.028571	C
8	84913720				CG/CA	NF-1; USF-1	N/A	A	0.808271	G	0.039286	G
8	84913847					C/EBPalpha; C/EBPbeta	N/A	G	0.793233	A	0.035714	A
8	84914129					C/EBPalpha	C/EBPalpha; GR	A	0.781955	G	0.039286	G
8	84914315				CG/TG	GR; AR	Sp1; AR	T	0.766917	C	0.032143	C
8	84914758					c-Fos	C/EBPalpha; C/EBPbeta; c-Fos	C	0.823308	T	0.035714	T
8	84918237				CA/CG	N/A	c-Fos	G	0.845865	A	0.042857	A
8	127473332	Sodium channel; voltage-gated; type V; alpha subunit	Scn5a	-		GR	N/A	A	0.105263	G	0.910714	A
8	127474178				CG/CA	N/A	GR	G	0.112782	A	0.907143	G
8	129321495	Cholecystokinin	Cck	-		C/EBPbeta; C/EBPalpha	AP-2	T	0.048872	G	0.807143	T
8	129322308			-		N/A	USF-1	G	0.056391	T	0.825	G
8	129458474	Vasoactive intestinal peptide receptor 1	Vipr1	+		N/A	GR	T	0.026316	C	0.803571	T
8	129459568			+	CG/CA	N/A	C/EBPalpha; C/EBPbeta	G	0.022556	A	0.789286	G
8	129459841			+		GR	USF-1	T	0.022556	G	0.807143	T
8	129459931			+		C/EBPalpha;	C/EBPalpha;	G	0.026316	A	0.785714	G
						c-Fos	c-Fos; HNF-3alpha
8	129463967			+		USF-1; GR	N/A	T	0.026316	A	0.760714	T
