# Supplementary material for: High Resolution Genomic Scans Reveal Genetic Architecture Controlling Alcohol Preference in Bidirectionally Selected Rat Model
Source: PLoS Genet. 2016 Aug 4;12(8):e1006178. doi: 10.1371/journal.pgen.1006178 (PMC4973992; doi:10.1371/journal.pgen.1006178)
Supplement: S4 Table — (XLSX) [file pgen.1006178.s006.xlsx]

## Sheet: 工作表1
S4 Table. Genes with junctional SS that are predicted to alter binding of RNA binding proteins*
Chr	Position	Strand	Gene	Description	RNA Sequence (strand specific)	RNA binding protein prediction		DNA sequence
	(Rnor_5.0)					HAD	LAD	Ref	HAD	LAD
2	259016227	+	Slc9b2	Solute carrier family 9; subfamily B (NHA2; cation proton antiporter 2); member 2	UGUACGGCGG[G/U]GAUGAACUCA	Lin28a; Lin28b; Rbm4b; Samd4; Samd4b; Esrp1; Esrp2; Tardbp; G3bp2; Hnrnph1; Hnrnpf; Srsf1; Srsf4; Srsf5	Taf15; Fus; Srsf1	G	T	G
5	128003197	+	Dab1	Dab; reelin signal transducer; homolog 1 (Drosophila)	ACAGAGCCUC[G/A]GCAUGCUUGU	Eif2s1; A2bp1; Hrnbp3; Rbm9	Eif2s1;	G	A	G
5	128003475	+			CUGCUUGAGU[A/G]AUUUGCCUCC	D3ZGE9_RAT; Rbm24; Nono; Sfpq; Pspc1; Elavl1; Elavl2; D3ZE54_RAT; Elavl3; Elavl4	Mex3c; D3ZFL6_RAT; Mex3d; Pum2; Pum1; A1cf; Nono; Sfpq; Pspc1	A	G	A
7	50290048	-	Syt1	Synaptotagmin I	GUGUGGUGUG[A/G]GCUGUGUGUU	D3ZGE9_RAT; Rbm24	D3ZGE9_RAT; Rbm24; Sf3b4; Snrpa; Snrpb2	A	G	A
8	127425632	-	Scn5a	Sodium channel; voltage-gated; type V; alpha subunit	UGCUCCAUUC[U/C]CAGAACAUCU	N/A	Pcbp3; Pcbp4; Pcbp1; Hnrnpk; Rbmx; Rbmxrtl	C	T	C
8	129607045	-	Hhatl	Hedgehog acyltransferase-like	GCAGCCCAGA[A/C]AGCUUCCCCC	Pabpc1; Pabpc1l; Pabpc2; Pabpc3; Sart3	Enox2; LOC100363621	A	A	C
11	87574685	+		Cytochrome P450, family 2, subfamily ab, polypeptide 1	GGCUGGGCCA[C/U]UAGGCACCAUC	N/A	Hnrnpa2b1; Hnrnpa1; D3ZXA3_RAT	C	C	T
11	87575058	+	Cyp2ab1		UGACAGAAUA[U/C]GGCCCUUGAUU	Mex3c; D3ZFL6_RAT; Mex3d	Cnot4; Ythdc1	T	T	C
11	90170088	-	Dgcr6	DiGeorge syndrome critical region gene 6	AGCAGUCCUC[U/C]AGAGUCUAAA	Rbmx; Rbmxrtl; D3ZT57_RAT; D4AE41_RAT	N/A	A	G	A
20	6671748	+	Ehmt2	Euchromatic histone lysine N-methyltransferase 2	AGCUGGUCAA[G/A]UGGGUAGAGG	Snrnp70	N/A	G	G	A
*RNA binding protein prediction tool: http://cisbp-rna.ccbr.utoronto.ca/TFTools.php (Model: PWMs - Log Odds, Threshold: 6)
